# Supplementary material for: Diferrocen­yl(meth­yl)phenyl­silane
Source: Acta Crystallogr Sect E Struct Rep Online. 2011 Apr 29;67(Pt 5):m635. doi: 10.1107/S1600536811014917 (PMC3089330; doi:10.1107/S1600536811014917)
Supplement: Supplementary file 1 [file e-67-0m635-sup1.cif]

##############################################################################
###                                                                        ###
###           Electronic papers (Acta Crystallographica Section C)         ###
###                                                                        ###
##############################################################################
#                                                                            #
# This paper is published electronically. It meets the data-validation       #
# criteria for publication in Acta Crystallographica Section C.              #
# The submission has been checked by a Section C Co-editor though the text   #
# in _publ_section_comments is the responsibility of the authors.            #
#                                                                            #
# Electronic papers are listed in the printed contents pages of an issue of  #
# Acta Crystallographica Section C within two months of acceptance and are   #
# available by email and via the online contents pages for that issue.       #
#                                                                            #
# Software is freely available for graphical display of the structure(s) in  #
# this CIF.  For information consult the CIF home page http://www.iucr.org/  #
# cif/home.html                                                              #
#                                                                            #
#            Copyright International Union of Crystallography                #
#                                                                            #
##############################################################################
data_global
_audit_creation_method     SHELXL97
_journal_date_recd_electronic     2011-04-09
_journal_date_accepted     2011-04-20
_journal_name_full     'Acta Crystallographica, Section E'
_journal_year     2011
_journal_volume     67
_journal_issue      5
_journal_page_first     em635
_journal_page_last     em635
_journal_paper_category     QM
_journal_coeditor_code     QM2006
_publ_contact_author_name     'Professor Zhi-Jie Zhang'
_publ_contact_author_address
;
Beijing National Laboratory for Molecular Sciences (BNLMS)
Institute of Chemistry
Chinese Academy of Sciences
Beijing 100190
People's Republic of China
;
_publ_contact_author_email     zhangzj@iccas.ac.cn
_publ_contact_author_fax     '861062554494'
_publ_contact_author_phone     '861062554494'
_publ_section_title
;
Diferrocenyl(methyl)phenylsilane
;
loop_
    _publ_author_name
    _publ_author_address
    'Yu-Peng Liu'
;
Beijing National Laboratory for Molecular Sciences (BNLMS)
Institute of Chemistry
Chinese Academy of Sciences
Beijing 100190
People's Republic of China
;
    'Zong-Qi Li'
;
Beijing National Laboratory for Molecular Sciences (BNLMS)
Institute of Chemistry
Chinese Academy of Sciences
Beijing 100190
People's Republic of China
;
    'Yong-Xia Tan'
;
Beijing National Laboratory for Molecular Sciences (BNLMS)
Institute of Chemistry
Chinese Academy of Sciences
Beijing 100190
People's Republic of China
;
    'Zhi-Jie Zhang'
;
Beijing National Laboratory for Molecular Sciences (BNLMS)
Institute of Chemistry
Chinese Academy of Sciences
Beijing 100190
People's Republic of China
;
_publ_section_abstract
;
In the title molecule, [Fe~2~(C~5~H~5~)~2~(C~17~H~16~Si)], the cyclopentadienyl
rings linked to the same Fe atom are approximately eclipsed and the
interplanar angles are 1.8(2) and 3.4(2)\%. The Fe atom is slightly closer to
the substituted cyclopentadienyl ring.
;
_publ_section_comment
;
Ferrocene compounds are of great interest in the field of material chemistry
(Togni & Hayashi, 1994). In this paper we reported the synthesis and
crystal
structure of the title compound. The molecular structure of the compound
consists of a methylphenylsilyl unit and two ferrocene units. In the ferrocene
unit, the cyclopentaienyl rings linked to the same Fe atom are approximately
eclipsed and the interplanar angles are 1.76(24) and 3.35(21)\%, respectively.
The Fe atom is slightly closer to the substituted cyclopentadienyl ring. The
distances of the Fe1 atom from the centroids of the unsubstituted and
substituted cyclopentadienyl (Cp) rings is 1.648(1) and 1.645(1) \%A,
respectively. The distances of the Fe2 atom from the centroids of the
unsubstituted and substituted Cp rings is 1.653(2) and 1.650(2) \%A,
respectively.
;
_publ_section_acknowledgements
;
This work was supported by the National Science Foundation of China (NSFC,
grant No. 50803070).
;
_publ_section_references
;
Macrae, C. F., Bruno, I. J., Chisholm, J. A., Edgington, P. R., McCabe, P.,
Pidcock, E., Rodriguez-Monge, L., Taylor, R., van de Streek, J. & Wood, P. A.
(2008). <i>J. Appl. Cryst.</i> <b>41</b>, 466--470.
Rigaku (2008). <i>CrystalClear</i>. Rigaku Corporation, Tokyo, Japan.
Sheldrick, G. M. (2008). <i>Acta Cryst.</i> A<b>64</b>, 112--122.
Togni, A. & Hayashi, T. (1994). Ferrocenes: homogenous catalysis, organic
synthesis, materials science. New York/Weinheim: Wiley/VCH
;
_publ_section_related_literature
;
For general background, see: Togni & Hayashi (1994).
;
_publ_section_exptl_prep
;
Ferrocene (2.00 g, 26.88 mmol) was dissolved in 12 ml of anhydrous
tetrahydrofuran (THF). In the course of 15 min a solution of 10.8 mmol
<i>t</i>-BuLi (7.16 ml of a 1.5 <i>M n</i>-Pentance solution) was added
dropwise at 0\%C. <i>n</i>-Hexane (16 ml) was then added, and the solution was
kept at -78\%C for 15 min, before the orange precipitate was filtered off. The
precipitate was washed with small portions of <i>n</i>-hexane. The FcLi was
dissolved in THF (15 ml) and added to a solution of dichloromethylphenylsilane
(0.8 g, 4.69 mmol) in n-hexane (20 ml) at 0\%C, and then stirred overnight at
room temperature. The precipitate was filtered and the solvent was evaporated
under vacuum. the orange residue was purified by recrystallization from
<i>n</i>-hexane to give 4.04 g of orange product in 88% yield.
;
_publ_section_exptl_refinement
;
All the H atoms were discernible in the difference electron density maps.
Nevertheless, all the H atoms were constrained by the riding-hydrogen formalism
with <i>U</i>~iso~(H) = 1.2<i>U</i>~eq~(C~aryl~ or ~cyclopentadienyl~) or
<i>U</i>~iso~(H) = 1.5<i>U</i>~eq~(C~methyl~). The C---H distances were
constrained to 0.95 \%A for the aryl H atoms, 0.98 \%A for the the methyl H
atoms and 1.00 \%A for the cyclopentadienyl H atoms respectively.
;
data_I
_audit_creation_method     SHELXL97
_chemical_name_systematic
;
Diferrocenyl(methyl)phenylsilane
;
_chemical_name_common     ?
_chemical_formula_moiety     'C27 H26 Fe2 Si'
_chemical_formula_sum     'C27 H26 Fe2 Si'
_chemical_formula_iupac     '[Fe2 (C5 H5)2 (C17 H16 Si)]'
_chemical_formula_weight     490.27
_chemical_melting_point     ?
_symmetry_cell_setting     triclinic
_symmetry_space_group_name_H-M     'P -1'
loop_
    _symmetry_equiv_pos_as_xyz
    'x, y, z'
    '-x, -y, -z'
_cell_length_a     7.3840(15)
_cell_length_b     11.749(2)
_cell_length_c     13.107(3)
_cell_angle_alpha     84.18(3)
_cell_angle_beta     76.18(3)
_cell_angle_gamma     79.04(3)
_cell_volume     1082.2(4)
_cell_formula_units_Z     2
_cell_measurement_reflns_used     4135
_cell_measurement_theta_min     1.7686
_cell_measurement_theta_max     27.4775
_cell_measurement_temperature     173(2)
_exptl_crystal_description     plate
_exptl_crystal_colour     yellow
_exptl_crystal_size_max     0.30
_exptl_crystal_size_mid     0.28
_exptl_crystal_size_min     0.07
_exptl_crystal_density_diffrn     1.505
_exptl_crystal_density_meas     ?
_exptl_crystal_density_method     'not measured'
_exptl_crystal_F_000     508
_exptl_absorpt_coefficient_mu     1.408
_exptl_absorpt_correction_type     multi-scan
_exptl_absorpt_process_details     '(CrystalClear; Rigaku, 2008)'
_exptl_absorpt_correction_T_min     0.3682
_exptl_absorpt_correction_T_max     1.0000
_exptl_special_details
;
;
_diffrn_ambient_temperature     173(2)
_diffrn_radiation_type     MoK\a
_diffrn_radiation_wavelength     0.71073
_diffrn_radiation_source     'Rotating Anode'
_diffrn_radiation_monochromator     'Confocal'
_diffrn_measurement_device_type     'Rigaku MM007HF + CCD (Saturn724+)'
_diffrn_measurement_method     '\w scans at fixed \c = 45\%'
_diffrn_detector_area_resol_mean     28.5714
_diffrn_reflns_number     14130
_diffrn_reflns_av_R_equivalents     0.0697
_diffrn_reflns_av_sigmaI/netI     0.0625
_diffrn_reflns_theta_min     1.60
_diffrn_reflns_theta_max     27.48
_diffrn_reflns_theta_full     27.48
_diffrn_measured_fraction_theta_max     0.996
_diffrn_measured_fraction_theta_full     0.996
_diffrn_reflns_limit_h_min     -9
_diffrn_reflns_limit_h_max     9
_diffrn_reflns_limit_k_min     -15
_diffrn_reflns_limit_k_max     15
_diffrn_reflns_limit_l_min     -16
_diffrn_reflns_limit_l_max     16
_diffrn_standards_number     ?
_diffrn_standards_interval_count     ?
_diffrn_standards_interval_time     ?
_diffrn_standards_decay_%     ?
_refine_special_details
;
Refinement of <i>F</i>^2^ against ALL reflections. The weighted <i>R</i>-factor
<i>wR</i> and goodness of fit <i>S</i> are based on <i>F</i>^2^, conventional
<i>R</i>-factors <i>R</i> are based on <i>F</i>, with <i>F</i> set to zero for
negative <i>F</i>^2^. The threshold expression of <i>F</i>^2^ >
\s(<i>F</i>^2^) is used only for calculating <i>R</i>-factors(gt) <i>etc</i>.
and is not relevant to the choice of reflections for refinement.
<i>R</i>-factors based on <i>F</i>^2^ are statistically about twice as large
as those based on <i>F</i>, and <i>R</i>-factors based on ALL data will be
even larger.
;
_reflns_number_total     4942
_reflns_number_gt     4477
_reflns_threshold_expression     I>2\s(I)
_refine_ls_structure_factor_coef     Fsqd
_refine_ls_matrix_type     full
_refine_ls_R_factor_all     0.0557
_refine_ls_R_factor_gt     0.0500
_refine_ls_wR_factor_gt     0.1304
_refine_ls_wR_factor_ref     0.1340
_refine_ls_goodness_of_fit_ref     1.131
_refine_ls_restrained_S_all     1.131
_refine_ls_number_reflns     4942
_refine_ls_number_parameters     271
_refine_ls_number_restraints     0
_refine_ls_hydrogen_treatment     constr
_refine_ls_weighting_scheme     calc
_refine_ls_weighting_details
       'calc w = 1/[\s^2^(Fo^2^)+(0.0607P)^2^+0.3984P] where P=(Fo^2^+2Fc^2^)/3'
_atom_sites_solution_hydrogens     geom
_atom_sites_solution_primary     direct
_atom_sites_solution_secondary     difmap
_refine_ls_shift/su_max     0.001
_refine_ls_shift/su_mean     0.000
_refine_diff_density_max     0.565
_refine_diff_density_min     -0.664
_refine_ls_extinction_method     none
_refine_ls_extinction_coef     ?
loop_
    _atom_type_symbol
    _atom_type_description
    _atom_type_scat_dispersion_real
    _atom_type_scat_dispersion_imag
    _atom_type_scat_source
    'C' 'C' 0.0033 0.0016
                         'International Tables Vol C Tables 4.2.6.8 and 6.1.1.4'
    'H' 'H' 0.0000 0.0000
                         'International Tables Vol C Tables 4.2.6.8 and 6.1.1.4'
    'Si' 'Si' 0.0817 0.0704
                         'International Tables Vol C Tables 4.2.6.8 and 6.1.1.4'
    'Fe' 'Fe' 0.3463 0.8444
                         'International Tables Vol C Tables 4.2.6.8 and 6.1.1.4'
_computing_data_collection     'CrystalClear (Rigaku, 2008)'
_computing_cell_refinement     'CrystalClear (Rigaku, 2008)'
_computing_data_reduction     'CrystalClear (Rigaku, 2008)'
_computing_structure_solution     'SHELXS97 (Sheldrick, 2008)'
_computing_structure_refinement     'SHELXL97 (Sheldrick, 2008)'
_computing_molecular_graphics     'Mercury (Macrae <i>et al.</i>, 2008)'
_computing_publication_material     'SHELXL97 (Sheldrick, 2008)'
_iucr_refine_instruction_details
;
TITL a in P-1
CELL 0.71073   7.3840  11.7487  13.1073  84.185  76.183  79.040
ZERR    2.00   0.0015   0.0023   0.0026   0.030   0.030   0.030
LATT  1
SFAC C H SI FE
UNIT 54 52 2 4
L.S. 4
BOND
FMAP 2
PLAN 10
ACTA
BOND $H
CONF
TEMP -100
SIZE 0.30 0.28 0.07
WGHT    0.060700    0.398400
FVAR       0.55589
FE1   4    0.531394    1.105734    0.679073    11.00000    0.01838    0.02110 =
         0.02343   -0.00001   -0.00342   -0.00145
FE2   4    0.974618    0.616141    0.690327    11.00000    0.01889    0.02146 =
         0.02916   -0.00232   -0.00708    0.00110
SI1   3    0.664767    0.848059    0.824676    11.00000    0.01934    0.02075 =
         0.02082   -0.00164   -0.00462   -0.00183
C1    1    0.572980    1.185132    0.531605    11.00000    0.02849    0.05111 =
         0.03636    0.02140   -0.00471   -0.00024
AFIX  13
H1A   2    0.476326    1.207254    0.487880    11.00000   -1.20000
AFIX   0
C2    1    0.608476    1.255528    0.604099    11.00000    0.03046    0.02596 =
         0.05589    0.00706    0.00648   -0.00304
AFIX  13
H2A   2    0.540156    1.335875    0.620493    11.00000   -1.20000
AFIX   0
C3    1    0.756467    1.192272    0.650229    11.00000    0.02607    0.03142 =
         0.04507   -0.00370    0.00137   -0.01066
AFIX  13
H3A   2    0.810816    1.219993    0.704221    11.00000   -1.20000
AFIX   0
C4    1    0.812500    1.082709    0.605285    11.00000    0.01890    0.02888 =
         0.02819    0.00129    0.00065   -0.00190
AFIX  13
H4A   2    0.912779    1.019021    0.623191    11.00000   -1.20000
AFIX   0
C5    1    0.699684    1.077100    0.532404    11.00000    0.02981    0.04092 =
         0.02335   -0.00056    0.00003   -0.00749
AFIX  13
H5A   2    0.707871    1.009849    0.489489    11.00000   -1.20000
AFIX   0
C6    1    0.297117    1.155179    0.795035    11.00000    0.02117    0.02824 =
         0.03263   -0.00317    0.00238    0.00146
AFIX  13
H6A   2    0.238208    1.236750    0.812766    11.00000   -1.20000
AFIX   0
C7    1    0.442722    1.083359    0.838354    11.00000    0.02553    0.02712 =
         0.02128   -0.00491   -0.00119   -0.00059
AFIX  13
H7A   2    0.503944    1.106791    0.891408    11.00000   -1.20000
AFIX   0
C8    1    0.489500    0.972808    0.792078    11.00000    0.02219    0.02017 =
         0.01856    0.00198   -0.00231   -0.00272
C9    1    0.368587    0.978521    0.719835    11.00000    0.02386    0.02697 =
         0.03104    0.00060   -0.00663   -0.00814
AFIX  13
H9A   2    0.368525    0.915084    0.674419    11.00000   -1.20000
AFIX   0
C10   1    0.251991    1.090119    0.721623    11.00000    0.01985    0.03051 =
         0.03589    0.00364   -0.00614   -0.00426
AFIX  13
H10A  2    0.155773    1.118050    0.678365    11.00000   -1.20000
AFIX   0
C11   1    0.534045    0.764256    0.939651    11.00000    0.02370    0.02463 =
         0.02001   -0.00454   -0.00469   -0.00528
C12   1    0.337699    0.790863    0.972469    11.00000    0.02394    0.03193 =
         0.03108    0.00411   -0.00933   -0.00426
AFIX  43
H12A  2    0.269623    0.850580    0.934831    11.00000   -1.20000
AFIX   0
C13   1    0.239025    0.731942    1.059140    11.00000    0.02473    0.04234 =
         0.03528    0.00286   -0.00473   -0.00988
AFIX  43
H13A  2    0.105239    0.751865    1.080601    11.00000   -1.20000
AFIX   0
C14   1    0.336785    0.644342    1.113748    11.00000    0.03805    0.03594 =
         0.02839    0.00523   -0.00400   -0.01415
AFIX  43
H14A  2    0.269733    0.603910    1.172846    11.00000   -1.20000
AFIX   0
C15   1    0.529784    0.615331    1.083301    11.00000    0.03644    0.03032 =
         0.03136    0.00593   -0.01079   -0.00651
AFIX  43
H15A  2    0.596454    0.554613    1.120708    11.00000   -1.20000
AFIX   0
C16   1    0.627672    0.675641    0.996936    11.00000    0.02768    0.02821 =
         0.02882    0.00194   -0.00469   -0.00036
AFIX  43
H16A  2    0.761612    0.655766    0.976673    11.00000   -1.20000
AFIX   0
C17   1    0.862010    0.903350    0.861010    11.00000    0.02689    0.02794 =
         0.03238   -0.00025   -0.01145   -0.00602
AFIX  33
H17A  2    0.927938    0.946848    0.800186    11.00000   -1.50000
H17B  2    0.951341    0.837613    0.882345    11.00000   -1.50000
H17C  2    0.809726    0.954454    0.919467    11.00000   -1.50000
AFIX   0
C18   1    0.886007    0.666221    0.554024    11.00000    0.03079    0.03587 =
         0.02615   -0.00737   -0.00907    0.00993
AFIX  13
H18A  2    0.964339    0.653420    0.481227    11.00000   -1.20000
AFIX   0
C19   1    0.871710    0.763760    0.612512    11.00000    0.02604    0.02720 =
         0.02529   -0.00084   -0.00399    0.00269
AFIX  13
H19A  2    0.938700    0.831284    0.587668    11.00000   -1.20000
AFIX   0
C20   1    0.746014    0.749836    0.713670    11.00000    0.01892    0.02084 =
         0.02321   -0.00146   -0.00585    0.00337
C21   1    0.685520    0.640521    0.714021    11.00000    0.01923    0.02683 =
         0.03289   -0.00342   -0.00943   -0.00004
AFIX  13
H21A  2    0.599165    0.604972    0.774361    11.00000   -1.20000
AFIX   0
C22   1    0.771259    0.589162    0.616702    11.00000    0.02925    0.03233 =
         0.04403   -0.01323   -0.01801    0.00341
AFIX  13
H22A  2    0.754296    0.512847    0.596143    11.00000   -1.20000
AFIX   0
C23   1    1.249619    0.537676    0.643392    11.00000    0.02585    0.06408 =
         0.04779   -0.00526   -0.00878    0.02275
AFIX  13
H23A  2    1.321618    0.527316    0.569003    11.00000   -1.20000
AFIX   0
C24   1    1.238889    0.633252    0.703275    11.00000    0.02107    0.04728 =
         0.06054    0.00982   -0.01260   -0.00556
AFIX  13
H24A  2    1.301233    0.702643    0.678404    11.00000   -1.20000
AFIX   0
C25   1    1.125170    0.613776    0.804109    11.00000    0.02641    0.03622 =
         0.04106   -0.00387   -0.01842    0.00213
AFIX  13
H25A  2    1.092007    0.667339    0.862933    11.00000   -1.20000
AFIX   0
C26   1    1.062671    0.506782    0.807092    11.00000    0.03096    0.03389 =
         0.04346    0.00902   -0.01881   -0.00257
AFIX  13
H26A  2    0.979659    0.470468    0.868513    11.00000   -1.20000
AFIX   0
C27   1    1.141222    0.459542    0.706997    11.00000    0.05549    0.03061 =
         0.06048   -0.01013   -0.03309    0.01449
AFIX  13
H27A  2    1.123149    0.383845    0.685689    11.00000   -1.20000
HKLF 4
REM  a in P-1
REM R1 =  0.0500 for   4477 Fo > 4sig(Fo)  and  0.0557 for all   4942 data
REM    271 parameters refined using      0 restraints
END
WGHT      0.0605      0.4071
REM Highest difference peak  0.565,  deepest hole -0.664,  1-sigma level  0.190
Q1    1   0.8216  1.1289  0.6363  11.00000  0.05    0.57
Q2    1   0.9922  0.8922  0.7951  11.00000  0.05    0.56
Q3    1   0.6212  1.2571  0.5619  11.00000  0.05    0.54
Q4    1   0.2985  0.6241  1.1573  11.00000  0.05    0.51
Q5    1   0.2910  0.7019  1.0972  11.00000  0.05    0.50
Q6    1   0.7093  1.2240  0.6178  11.00000  0.05    0.50
Q7    1   0.7935  1.0206  0.8914  11.00000  0.05    0.47
Q8    1   1.1760  0.8019  0.7174  11.00000  0.05    0.47
Q9    1   1.1846  0.8030  0.6861  11.00000  0.05    0.46
Q10   1   1.4330  0.6189  0.7188  11.00000  0.05    0.46
Data collection:      'CrystalClear (Rigaku, 2008)'
Cell refinement:      'CrystalClear (Rigaku, 2008)'
Data reduction:       'CrystalClear (Rigaku, 2008)'
Structure solution:   'SHELXS97 (Sheldrick, 2008)'
Structure refinement: 'SHELXL97 (Sheldrick, 2008)'
Molecular graphics:   '(Macrae et al., 2008)'
Tables preparation:   'SHELX97 (Sheldrick, 2008)'
;
loop_
    _atom_site_type_symbol
    _atom_site_label
    _atom_site_fract_x
    _atom_site_fract_y
    _atom_site_fract_z
    _atom_site_U_iso_or_equiv
    _atom_site_adp_type
    _atom_site_calc_flag
    _atom_site_refinement_flags
    _atom_site_occupancy
    _atom_site_symmetry_multiplicity
    _atom_site_disorder_assembly
    _atom_site_disorder_group
    Fe Fe1 0.53139(5) 1.10573(3) 0.67907(3) 0.02155(13) Uani d . 1 1 . .
    Fe Fe2 0.97462(5) 0.61614(3) 0.69033(3) 0.02344(13) Uani d . 1 1 . .
    Si Si1 0.66477(10) 0.84806(6) 0.82468(6) 0.02047(17) Uani d . 1 1 . .
    C C1 0.5730(4) 1.1851(3) 0.5316(3) 0.0417(8) Uani d . 1 1 . .
    H H1A 0.4763 1.2073 0.4879 0.050 Uiso calc R 1 1 . .
    C C2 0.6085(4) 1.2555(3) 0.6041(3) 0.0411(8) Uani d . 1 1 . .
    H H2A 0.5402 1.3359 0.6205 0.049 Uiso calc R 1 1 . .
    C C3 0.7565(4) 1.1923(3) 0.6502(3) 0.0349(7) Uani d . 1 1 . .
    H H3A 0.8108 1.2200 0.7042 0.042 Uiso calc R 1 1 . .
    C C4 0.8125(4) 1.0827(3) 0.6053(2) 0.0269(6) Uani d . 1 1 . .
    H H4A 0.9128 1.0190 0.6232 0.032 Uiso calc R 1 1 . .
    C C5 0.6997(4) 1.0771(3) 0.5324(2) 0.0323(7) Uani d . 1 1 . .
    H H5A 0.7079 1.0098 0.4895 0.039 Uiso calc R 1 1 . .
    C C6 0.2971(4) 1.1552(3) 0.7950(2) 0.0295(6) Uani d . 1 1 . .
    H H6A 0.2382 1.2368 0.8128 0.035 Uiso calc R 1 1 . .
    C C7 0.4427(4) 1.0834(2) 0.8384(2) 0.0256(6) Uani d . 1 1 . .
    H H7A 0.5039 1.1068 0.8914 0.031 Uiso calc R 1 1 . .
    C C8 0.4895(4) 0.9728(2) 0.7921(2) 0.0210(5) Uani d . 1 1 . .
    C C9 0.3686(4) 0.9785(3) 0.7198(2) 0.0269(6) Uani d . 1 1 . .
    H H9A 0.3685 0.9151 0.6744 0.032 Uiso calc R 1 1 . .
    C C10 0.2520(4) 1.0901(3) 0.7216(2) 0.0292(6) Uani d . 1 1 . .
    H H10A 0.1558 1.1180 0.6784 0.035 Uiso calc R 1 1 . .
    C C11 0.5340(4) 0.7643(2) 0.9397(2) 0.0224(5) Uani d . 1 1 . .
    C C12 0.3377(4) 0.7909(3) 0.9725(2) 0.0289(6) Uani d . 1 1 . .
    H H12A 0.2696 0.8506 0.9348 0.035 Uiso calc R 1 1 . .
    C C13 0.2390(4) 0.7319(3) 1.0591(2) 0.0343(7) Uani d . 1 1 . .
    H H13A 0.1052 0.7519 1.0806 0.041 Uiso calc R 1 1 . .
    C C14 0.3368(4) 0.6443(3) 1.1137(2) 0.0342(7) Uani d . 1 1 . .
    H H14A 0.2697 0.6039 1.1728 0.041 Uiso calc R 1 1 . .
    C C15 0.5298(4) 0.6153(3) 1.0833(2) 0.0326(7) Uani d . 1 1 . .
    H H15A 0.5965 0.5546 1.1207 0.039 Uiso calc R 1 1 . .
    C C16 0.6277(4) 0.6756(3) 0.9969(2) 0.0294(6) Uani d . 1 1 . .
    H H16A 0.7616 0.6558 0.9767 0.035 Uiso calc R 1 1 . .
    C C17 0.8620(4) 0.9033(3) 0.8610(2) 0.0282(6) Uani d . 1 1 . .
    H H17A 0.9279 0.9468 0.8002 0.042 Uiso calc R 1 1 . .
    H H17B 0.9513 0.8376 0.8823 0.042 Uiso calc R 1 1 . .
    H H17C 0.8097 0.9545 0.9195 0.042 Uiso calc R 1 1 . .
    C C18 0.8860(4) 0.6662(3) 0.5540(2) 0.0322(7) Uani d . 1 1 . .
    H H18A 0.9643 0.6534 0.4812 0.039 Uiso calc R 1 1 . .
    C C19 0.8717(4) 0.7638(3) 0.6125(2) 0.0275(6) Uani d . 1 1 . .
    H H19A 0.9387 0.8313 0.5877 0.033 Uiso calc R 1 1 . .
    C C20 0.7460(3) 0.7498(2) 0.7137(2) 0.0217(5) Uani d . 1 1 . .
    C C21 0.6855(4) 0.6405(3) 0.7140(2) 0.0261(6) Uani d . 1 1 . .
    H H21A 0.5992 0.6050 0.7744 0.031 Uiso calc R 1 1 . .
    C C22 0.7713(4) 0.5892(3) 0.6167(2) 0.0339(7) Uani d . 1 1 . .
    H H22A 0.7543 0.5128 0.5961 0.041 Uiso calc R 1 1 . .
    C C23 1.2496(5) 0.5377(4) 0.6434(3) 0.0498(10) Uani d . 1 1 . .
    H H23A 1.3216 0.5273 0.5690 0.060 Uiso calc R 1 1 . .
    C C24 1.2389(4) 0.6333(3) 0.7033(3) 0.0433(9) Uani d . 1 1 . .
    H H24A 1.3012 0.7026 0.6784 0.052 Uiso calc R 1 1 . .
    C C25 1.1252(4) 0.6138(3) 0.8041(3) 0.0336(7) Uani d . 1 1 . .
    H H25A 1.0920 0.6673 0.8629 0.040 Uiso calc R 1 1 . .
    C C26 1.0627(4) 0.5068(3) 0.8071(3) 0.0355(7) Uani d . 1 1 . .
    H H26A 0.9797 0.4705 0.8685 0.043 Uiso calc R 1 1 . .
    C C27 1.1412(5) 0.4595(3) 0.7070(3) 0.0478(9) Uani d . 1 1 . .
    H H27A 1.1231 0.3838 0.6857 0.057 Uiso calc R 1 1 . .
loop_
    _atom_site_aniso_label
    _atom_site_aniso_U_11
    _atom_site_aniso_U_22
    _atom_site_aniso_U_33
    _atom_site_aniso_U_12
    _atom_site_aniso_U_13
    _atom_site_aniso_U_23
    Fe1 0.0184(2) 0.0211(2) 0.0234(2) -0.00145(15) -0.00342(15) -0.00001(16)
    Fe2 0.0189(2) 0.0215(2) 0.0292(2) 0.00110(15) -0.00708(16) -0.00232(17)
    Si1 0.0193(3) 0.0208(4) 0.0208(4) -0.0018(3) -0.0046(3) -0.0016(3)
    C1 0.0285(15) 0.051(2) 0.0364(17) -0.0002(14) -0.0047(13) 0.0214(16)
    C2 0.0305(15) 0.0260(16) 0.056(2) -0.0030(12) 0.0065(14) 0.0071(15)
    C3 0.0261(14) 0.0314(16) 0.0451(18) -0.0107(12) 0.0014(12) -0.0037(14)
    C4 0.0189(12) 0.0289(15) 0.0282(14) -0.0019(11) 0.0006(10) 0.0013(12)
    C5 0.0298(14) 0.0409(18) 0.0233(14) -0.0075(13) 0.0000(11) -0.0006(13)
    C6 0.0212(13) 0.0282(15) 0.0326(15) 0.0015(11) 0.0024(11) -0.0032(12)
    C7 0.0255(13) 0.0271(15) 0.0213(13) -0.0006(11) -0.0012(10) -0.0049(11)
    C8 0.0222(12) 0.0202(13) 0.0186(12) -0.0027(10) -0.0023(9) 0.0020(10)
    C9 0.0239(13) 0.0270(15) 0.0310(14) -0.0081(11) -0.0066(11) 0.0006(12)
    C10 0.0199(13) 0.0305(16) 0.0359(16) -0.0043(11) -0.0061(11) 0.0036(13)
    C11 0.0237(12) 0.0246(14) 0.0200(12) -0.0053(10) -0.0047(10) -0.0045(10)
    C12 0.0239(13) 0.0319(16) 0.0311(15) -0.0043(12) -0.0093(11) 0.0041(13)
    C13 0.0247(14) 0.0423(19) 0.0353(16) -0.0099(13) -0.0047(12) 0.0029(14)
    C14 0.0380(16) 0.0359(18) 0.0284(15) -0.0141(14) -0.0040(12) 0.0052(13)
    C15 0.0364(16) 0.0303(16) 0.0314(16) -0.0065(13) -0.0108(12) 0.0059(13)
    C16 0.0277(14) 0.0282(15) 0.0288(15) -0.0004(12) -0.0047(11) 0.0019(12)
    C17 0.0269(13) 0.0279(15) 0.0324(15) -0.0060(11) -0.0115(11) -0.0003(12)
    C18 0.0308(15) 0.0359(17) 0.0261(14) 0.0099(12) -0.0091(12) -0.0074(13)
    C19 0.0260(13) 0.0272(15) 0.0253(14) 0.0027(11) -0.0040(11) -0.0008(12)
    C20 0.0189(12) 0.0208(13) 0.0232(13) 0.0034(10) -0.0058(10) -0.0015(11)
    C21 0.0192(12) 0.0268(15) 0.0329(15) 0.0000(10) -0.0094(11) -0.0034(12)
    C22 0.0293(15) 0.0323(17) 0.0440(18) 0.0034(12) -0.0180(13) -0.0132(14)
    C23 0.0258(16) 0.064(3) 0.048(2) 0.0227(16) -0.0088(14) -0.0053(19)
    C24 0.0211(14) 0.047(2) 0.061(2) -0.0056(13) -0.0126(14) 0.0098(18)
    C25 0.0264(14) 0.0362(18) 0.0411(17) 0.0021(12) -0.0184(12) -0.0039(14)
    C26 0.0310(15) 0.0339(18) 0.0435(18) -0.0026(13) -0.0188(13) 0.0090(14)
    C27 0.055(2) 0.0306(18) 0.060(2) 0.0145(16) -0.0331(19) -0.0101(17)
_geom_special_details
;
All e.s.d.'s (except the e.s.d. in the dihedral angle between two l.s. planes)
are estimated using the full covariance matrix. The cell e.s.d.'s are taken
into account individually in the estimation of e.s.d.'s in distances, angles
and torsion angles; correlations between e.s.d.'s in cell parameters are only
used when they are defined by crystal symmetry. An approximate (isotropic)
treatment of cell e.s.d.'s is used for estimating e.s.d.'s involving l.s.
planes.
;
loop_
    _geom_bond_atom_site_label_1
    _geom_bond_atom_site_label_2
    _geom_bond_site_symmetry_2
    _geom_bond_distance
    _geom_bond_publ_flag
    Fe1 C2 . 2.037(3) ?
    Fe1 C7 . 2.039(3) ?
    Fe1 C1 . 2.040(3) ?
    Fe1 C10 . 2.043(3) ?
    Fe1 C9 . 2.044(3) ?
    Fe1 C6 . 2.045(3) ?
    Fe1 C5 . 2.046(3) ?
    Fe1 C4 . 2.049(3) ?
    Fe1 C3 . 2.050(3) ?
    Fe1 C8 . 2.055(3) ?
    Fe2 C27 . 2.033(3) ?
    Fe2 C19 . 2.034(3) ?
    Fe2 C23 . 2.039(3) ?
    Fe2 C18 . 2.041(3) ?
    Fe2 C26 . 2.043(3) ?
    Fe2 C24 . 2.047(3) ?
    Fe2 C21 . 2.050(3) ?
    Fe2 C22 . 2.055(3) ?
    Fe2 C25 . 2.057(3) ?
    Fe2 C20 . 2.062(3) ?
    Si1 C8 . 1.850(3) ?
    Si1 C20 . 1.862(3) ?
    Si1 C17 . 1.877(3) ?
    Si1 C11 . 1.881(3) ?
    C1 C2 . 1.420(5) ?
    C1 C5 . 1.427(5) ?
    C1 H1A . 1.0000 ?
    C2 C3 . 1.424(5) ?
    C2 H2A . 1.0000 ?
    C3 C4 . 1.418(4) ?
    C3 H3A . 1.0000 ?
    C4 C5 . 1.423(4) ?
    C4 H4A . 1.0000 ?
    C5 H5A . 1.0000 ?
    C6 C10 . 1.421(4) ?
    C6 C7 . 1.428(4) ?
    C6 H6A . 1.0000 ?
    C7 C8 . 1.436(4) ?
    C7 H7A . 1.0000 ?
    C8 C9 . 1.438(4) ?
    C9 C10 . 1.424(4) ?
    C9 H9A . 1.0000 ?
    C10 H10A . 1.0000 ?
    C11 C16 . 1.393(4) ?
    C11 C12 . 1.393(4) ?
    C12 C13 . 1.392(4) ?
    C12 H12A . 0.9500 ?
    C13 C14 . 1.381(4) ?
    C13 H13A . 0.9500 ?
    C14 C15 . 1.370(4) ?
    C14 H14A . 0.9500 ?
    C15 C16 . 1.395(4) ?
    C15 H15A . 0.9500 ?
    C16 H16A . 0.9500 ?
    C17 H17A . 0.9800 ?
    C17 H17B . 0.9800 ?
    C17 H17C . 0.9800 ?
    C18 C19 . 1.416(4) ?
    C18 C22 . 1.422(5) ?
    C18 H18A . 1.0000 ?
    C19 C20 . 1.440(4) ?
    C19 H19A . 1.0000 ?
    C20 C21 . 1.437(4) ?
    C21 C22 . 1.420(4) ?
    C21 H21A . 1.0000 ?
    C22 H22A . 1.0000 ?
    C23 C27 . 1.409(6) ?
    C23 C24 . 1.414(6) ?
    C23 H23A . 1.0000 ?
    C24 C25 . 1.409(5) ?
    C24 H24A . 1.0000 ?
    C25 C26 . 1.413(5) ?
    C25 H25A . 1.0000 ?
    C26 C27 . 1.424(5) ?
    C26 H26A . 1.0000 ?
    C27 H27A . 1.0000 ?
loop_
    _geom_angle_atom_site_label_1
    _geom_angle_atom_site_label_2
    _geom_angle_atom_site_label_3
    _geom_angle_site_symmetry_1
    _geom_angle_site_symmetry_3
    _geom_angle
    _geom_angle_publ_flag
    C2 Fe1 C7 . . 123.60(14) ?
    C2 Fe1 C1 . . 40.77(15) ?
    C7 Fe1 C1 . . 160.03(14) ?
    C2 Fe1 C10 . . 119.94(13) ?
    C7 Fe1 C10 . . 68.60(12) ?
    C1 Fe1 C10 . . 106.41(13) ?
    C2 Fe1 C9 . . 156.01(13) ?
    C7 Fe1 C9 . . 68.49(12) ?
    C1 Fe1 C9 . . 121.19(14) ?
    C10 Fe1 C9 . . 40.78(12) ?
    C2 Fe1 C6 . . 105.97(13) ?
    C7 Fe1 C6 . . 40.94(11) ?
    C1 Fe1 C6 . . 122.81(13) ?
    C10 Fe1 C6 . . 40.69(12) ?
    C9 Fe1 C6 . . 68.58(12) ?
    C2 Fe1 C5 . . 68.58(14) ?
    C7 Fe1 C5 . . 157.69(12) ?
    C1 Fe1 C5 . . 40.89(13) ?
    C10 Fe1 C5 . . 124.31(13) ?
    C9 Fe1 C5 . . 108.27(13) ?
    C6 Fe1 C5 . . 160.34(12) ?
    C2 Fe1 C4 . . 68.10(13) ?
    C7 Fe1 C4 . . 122.14(12) ?
    C1 Fe1 C4 . . 68.39(12) ?
    C10 Fe1 C4 . . 162.06(13) ?
    C9 Fe1 C4 . . 125.99(12) ?
    C6 Fe1 C4 . . 156.61(13) ?
    C5 Fe1 C4 . . 40.67(12) ?
    C2 Fe1 C3 . . 40.78(13) ?
    C7 Fe1 C3 . . 107.28(13) ?
    C1 Fe1 C3 . . 68.78(14) ?
    C10 Fe1 C3 . . 155.47(13) ?
    C9 Fe1 C3 . . 162.23(13) ?
    C6 Fe1 C3 . . 120.32(13) ?
    C5 Fe1 C3 . . 68.70(13) ?
    C4 Fe1 C3 . . 40.47(12) ?
    C2 Fe1 C8 . . 161.00(14) ?
    C7 Fe1 C8 . . 41.07(11) ?
    C1 Fe1 C8 . . 157.15(14) ?
    C10 Fe1 C8 . . 69.26(11) ?
    C9 Fe1 C8 . . 41.05(10) ?
    C6 Fe1 C8 . . 69.36(11) ?
    C5 Fe1 C8 . . 121.88(12) ?
    C4 Fe1 C8 . . 108.47(11) ?
    C3 Fe1 C8 . . 124.50(13) ?
    C27 Fe2 C19 . . 156.38(14) ?
    C27 Fe2 C23 . . 40.47(16) ?
    C19 Fe2 C23 . . 120.54(14) ?
    C27 Fe2 C18 . . 120.80(14) ?
    C19 Fe2 C18 . . 40.67(12) ?
    C23 Fe2 C18 . . 104.90(14) ?
    C27 Fe2 C26 . . 40.89(15) ?
    C19 Fe2 C26 . . 160.52(13) ?
    C23 Fe2 C26 . . 68.35(15) ?
    C18 Fe2 C26 . . 158.35(14) ?
    C27 Fe2 C24 . . 68.03(15) ?
    C19 Fe2 C24 . . 106.61(13) ?
    C23 Fe2 C24 . . 40.48(16) ?
    C18 Fe2 C24 . . 121.03(14) ?
    C26 Fe2 C24 . . 68.00(13) ?
    C27 Fe2 C21 . . 124.21(15) ?
    C19 Fe2 C21 . . 68.25(12) ?
    C23 Fe2 C21 . . 158.41(16) ?
    C18 Fe2 C21 . . 68.04(12) ?
    C26 Fe2 C21 . . 110.28(13) ?
    C24 Fe2 C21 . . 160.67(14) ?
    C27 Fe2 C22 . . 106.88(14) ?
    C19 Fe2 C22 . . 68.52(13) ?
    C23 Fe2 C22 . . 121.03(15) ?
    C18 Fe2 C22 . . 40.62(13) ?
    C26 Fe2 C22 . . 123.88(13) ?
    C24 Fe2 C22 . . 156.87(14) ?
    C21 Fe2 C22 . . 40.48(12) ?
    C27 Fe2 C25 . . 68.00(14) ?
    C19 Fe2 C25 . . 123.67(13) ?
    C23 Fe2 C25 . . 67.84(14) ?
    C18 Fe2 C25 . . 158.03(14) ?
    C26 Fe2 C25 . . 40.31(13) ?
    C24 Fe2 C25 . . 40.16(13) ?
    C21 Fe2 C25 . . 126.03(12) ?
    C22 Fe2 C25 . . 160.92(13) ?
    C27 Fe2 C20 . . 160.94(15) ?
    C19 Fe2 C20 . . 41.14(10) ?
    C23 Fe2 C20 . . 157.74(15) ?
    C18 Fe2 C20 . . 69.06(11) ?
    C26 Fe2 C20 . . 124.83(13) ?
    C24 Fe2 C20 . . 123.02(13) ?
    C21 Fe2 C20 . . 40.90(11) ?
    C22 Fe2 C20 . . 69.11(12) ?
    C25 Fe2 C20 . . 109.36(12) ?
    C8 Si1 C20 . . 109.90(12) ?
    C8 Si1 C17 . . 109.23(13) ?
    C20 Si1 C17 . . 113.67(13) ?
    C8 Si1 C11 . . 106.11(12) ?
    C20 Si1 C11 . . 106.86(12) ?
    C17 Si1 C11 . . 110.79(12) ?
    C2 C1 C5 . . 107.8(3) ?
    C2 C1 Fe1 . . 69.52(18) ?
    C5 C1 Fe1 . . 69.77(16) ?
    C2 C1 H1A . . 126.1 ?
    C5 C1 H1A . . 126.1 ?
    Fe1 C1 H1A . . 126.1 ?
    C1 C2 C3 . . 108.6(3) ?
    C1 C2 Fe1 . . 69.71(18) ?
    C3 C2 Fe1 . . 70.10(17) ?
    C1 C2 H2A . . 125.7 ?
    C3 C2 H2A . . 125.7 ?
    Fe1 C2 H2A . . 125.7 ?
    C4 C3 C2 . . 107.2(3) ?
    C4 C3 Fe1 . . 69.71(16) ?
    C2 C3 Fe1 . . 69.12(17) ?
    C4 C3 H3A . . 126.4 ?
    C2 C3 H3A . . 126.4 ?
    Fe1 C3 H3A . . 126.4 ?
    C3 C4 C5 . . 108.9(3) ?
    C3 C4 Fe1 . . 69.82(16) ?
    C5 C4 Fe1 . . 69.54(16) ?
    C3 C4 H4A . . 125.5 ?
    C5 C4 H4A . . 125.5 ?
    Fe1 C4 H4A . . 125.5 ?
    C4 C5 C1 . . 107.5(3) ?
    C4 C5 Fe1 . . 69.79(16) ?
    C1 C5 Fe1 . . 69.34(18) ?
    C4 C5 H5A . . 126.3 ?
    C1 C5 H5A . . 126.3 ?
    Fe1 C5 H5A . . 126.3 ?
    C10 C6 C7 . . 107.7(3) ?
    C10 C6 Fe1 . . 69.59(16) ?
    C7 C6 Fe1 . . 69.31(15) ?
    C10 C6 H6A . . 126.2 ?
    C7 C6 H6A . . 126.2 ?
    Fe1 C6 H6A . . 126.2 ?
    C6 C7 C8 . . 109.1(3) ?
    C6 C7 Fe1 . . 69.74(16) ?
    C8 C7 Fe1 . . 70.07(15) ?
    C6 C7 H7A . . 125.5 ?
    C8 C7 H7A . . 125.5 ?
    Fe1 C7 H7A . . 125.5 ?
    C7 C8 C9 . . 106.2(2) ?
    C7 C8 Si1 . . 125.9(2) ?
    C9 C8 Si1 . . 127.9(2) ?
    C7 C8 Fe1 . . 68.85(15) ?
    C9 C8 Fe1 . . 69.06(15) ?
    Si1 C8 Fe1 . . 128.41(13) ?
    C10 C9 C8 . . 109.0(3) ?
    C10 C9 Fe1 . . 69.57(16) ?
    C8 C9 Fe1 . . 69.89(15) ?
    C10 C9 H9A . . 125.5 ?
    C8 C9 H9A . . 125.5 ?
    Fe1 C9 H9A . . 125.5 ?
    C6 C10 C9 . . 108.1(2) ?
    C6 C10 Fe1 . . 69.71(16) ?
    C9 C10 Fe1 . . 69.65(15) ?
    C6 C10 H10A . . 125.9 ?
    C9 C10 H10A . . 125.9 ?
    Fe1 C10 H10A . . 125.9 ?
    C16 C11 C12 . . 117.2(2) ?
    C16 C11 Si1 . . 122.1(2) ?
    C12 C11 Si1 . . 120.7(2) ?
    C13 C12 C11 . . 121.5(3) ?
    C13 C12 H12A . . 119.2 ?
    C11 C12 H12A . . 119.2 ?
    C14 C13 C12 . . 119.6(3) ?
    C14 C13 H13A . . 120.2 ?
    C12 C13 H13A . . 120.2 ?
    C15 C14 C13 . . 120.5(3) ?
    C15 C14 H14A . . 119.8 ?
    C13 C14 H14A . . 119.8 ?
    C14 C15 C16 . . 119.5(3) ?
    C14 C15 H15A . . 120.2 ?
    C16 C15 H15A . . 120.2 ?
    C11 C16 C15 . . 121.7(3) ?
    C11 C16 H16A . . 119.1 ?
    C15 C16 H16A . . 119.1 ?
    Si1 C17 H17A . . 109.5 ?
    Si1 C17 H17B . . 109.5 ?
    H17A C17 H17B . . 109.5 ?
    Si1 C17 H17C . . 109.5 ?
    H17A C17 H17C . . 109.5 ?
    H17B C17 H17C . . 109.5 ?
    C19 C18 C22 . . 108.4(3) ?
    C19 C18 Fe2 . . 69.39(17) ?
    C22 C18 Fe2 . . 70.21(17) ?
    C19 C18 H18A . . 125.8 ?
    C22 C18 H18A . . 125.8 ?
    Fe2 C18 H18A . . 125.8 ?
    C18 C19 C20 . . 109.1(3) ?
    C18 C19 Fe2 . . 69.93(17) ?
    C20 C19 Fe2 . . 70.49(15) ?
    C18 C19 H19A . . 125.5 ?
    C20 C19 H19A . . 125.5 ?
    Fe2 C19 H19A . . 125.5 ?
    C21 C20 C19 . . 105.6(2) ?
    C21 C20 Si1 . . 124.2(2) ?
    C19 C20 Si1 . . 130.2(2) ?
    C21 C20 Fe2 . . 69.11(15) ?
    C19 C20 Fe2 . . 68.37(15) ?
    Si1 C20 Fe2 . . 127.87(14) ?
    C22 C21 C20 . . 109.6(3) ?
    C22 C21 Fe2 . . 69.92(16) ?
    C20 C21 Fe2 . . 69.99(15) ?
    C22 C21 H21A . . 125.2 ?
    C20 C21 H21A . . 125.2 ?
    Fe2 C21 H21A . . 125.2 ?
    C21 C22 C18 . . 107.3(3) ?
    C21 C22 Fe2 . . 69.60(16) ?
    C18 C22 Fe2 . . 69.17(17) ?
    C21 C22 H22A . . 126.3 ?
    C18 C22 H22A . . 126.3 ?
    Fe2 C22 H22A . . 126.3 ?
    C27 C23 C24 . . 108.0(3) ?
    C27 C23 Fe2 . . 69.52(19) ?
    C24 C23 Fe2 . . 70.07(19) ?
    C27 C23 H23A . . 126.0 ?
    C24 C23 H23A . . 126.0 ?
    Fe2 C23 H23A . . 126.0 ?
    C25 C24 C23 . . 108.2(3) ?
    C25 C24 Fe2 . . 70.30(17) ?
    C23 C24 Fe2 . . 69.45(19) ?
    C25 C24 H24A . . 125.9 ?
    C23 C24 H24A . . 125.9 ?
    Fe2 C24 H24A . . 125.9 ?
    C24 C25 C26 . . 108.3(3) ?
    C24 C25 Fe2 . . 69.54(18) ?
    C26 C25 Fe2 . . 69.31(17) ?
    C24 C25 H25A . . 125.8 ?
    C26 C25 H25A . . 125.8 ?
    Fe2 C25 H25A . . 125.8 ?
    C25 C26 C27 . . 107.5(3) ?
    C25 C26 Fe2 . . 70.38(17) ?
    C27 C26 Fe2 . . 69.16(18) ?
    C25 C26 H26A . . 126.3 ?
    C27 C26 H26A . . 126.3 ?
    Fe2 C26 H26A . . 126.3 ?
    C23 C27 C26 . . 108.1(3) ?
    C23 C27 Fe2 . . 70.0(2) ?
    C26 C27 Fe2 . . 69.95(19) ?
    C23 C27 H27A . . 125.9 ?
    C26 C27 H27A . . 125.9 ?
    Fe2 C27 H27A . . 125.9 ?
loop_
    _geom_torsion_atom_site_label_1
    _geom_torsion_atom_site_label_2
    _geom_torsion_atom_site_label_3
    _geom_torsion_atom_site_label_4
    _geom_torsion_site_symmetry_1
    _geom_torsion_site_symmetry_2
    _geom_torsion_site_symmetry_3
    _geom_torsion_site_symmetry_4
    _geom_torsion
    _geom_torsion_publ_flag
    C7 Fe1 C1 C2 . . . . 44.7(4) ?
    C10 Fe1 C1 C2 . . . . 117.1(2) ?
    C9 Fe1 C1 C2 . . . . 158.97(18) ?
    C6 Fe1 C1 C2 . . . . 75.7(2) ?
    C5 Fe1 C1 C2 . . . . -119.0(3) ?
    C4 Fe1 C1 C2 . . . . -81.1(2) ?
    C3 Fe1 C1 C2 . . . . -37.47(19) ?
    C8 Fe1 C1 C2 . . . . -167.5(3) ?
    C2 Fe1 C1 C5 . . . . 119.0(3) ?
    C7 Fe1 C1 C5 . . . . 163.7(3) ?
    C10 Fe1 C1 C5 . . . . -123.9(2) ?
    C9 Fe1 C1 C5 . . . . -82.0(2) ?
    C6 Fe1 C1 C5 . . . . -165.25(18) ?
    C4 Fe1 C1 C5 . . . . 37.94(19) ?
    C3 Fe1 C1 C5 . . . . 81.6(2) ?
    C8 Fe1 C1 C5 . . . . -48.5(4) ?
    C5 C1 C2 C3 . . . . 0.0(3) ?
    Fe1 C1 C2 C3 . . . . 59.5(2) ?
    C5 C1 C2 Fe1 . . . . -59.5(2) ?
    C7 Fe1 C2 C1 . . . . -163.23(18) ?
    C10 Fe1 C2 C1 . . . . -80.3(2) ?
    C9 Fe1 C2 C1 . . . . -49.0(4) ?
    C6 Fe1 C2 C1 . . . . -122.09(19) ?
    C5 Fe1 C2 C1 . . . . 37.95(18) ?
    C4 Fe1 C2 C1 . . . . 81.9(2) ?
    C3 Fe1 C2 C1 . . . . 119.7(3) ?
    C8 Fe1 C2 C1 . . . . 165.1(3) ?
    C7 Fe1 C2 C3 . . . . 77.0(2) ?
    C1 Fe1 C2 C3 . . . . -119.7(3) ?
    C10 Fe1 C2 C3 . . . . 159.98(19) ?
    C9 Fe1 C2 C3 . . . . -168.8(3) ?
    C6 Fe1 C2 C3 . . . . 118.2(2) ?
    C5 Fe1 C2 C3 . . . . -81.8(2) ?
    C4 Fe1 C2 C3 . . . . -37.88(19) ?
    C8 Fe1 C2 C3 . . . . 45.3(4) ?
    C1 C2 C3 C4 . . . . 0.3(3) ?
    Fe1 C2 C3 C4 . . . . 59.5(2) ?
    C1 C2 C3 Fe1 . . . . -59.3(2) ?
    C2 Fe1 C3 C4 . . . . -118.6(3) ?
    C7 Fe1 C3 C4 . . . . 119.59(19) ?
    C1 Fe1 C3 C4 . . . . -81.2(2) ?
    C10 Fe1 C3 C4 . . . . -164.2(3) ?
    C9 Fe1 C3 C4 . . . . 46.3(5) ?
    C6 Fe1 C3 C4 . . . . 162.33(17) ?
    C5 Fe1 C3 C4 . . . . -37.13(18) ?
    C8 Fe1 C3 C4 . . . . 77.7(2) ?
    C7 Fe1 C3 C2 . . . . -121.8(2) ?
    C1 Fe1 C3 C2 . . . . 37.5(2) ?
    C10 Fe1 C3 C2 . . . . -45.6(4) ?
    C9 Fe1 C3 C2 . . . . 164.9(4) ?
    C6 Fe1 C3 C2 . . . . -79.0(2) ?
    C5 Fe1 C3 C2 . . . . 81.5(2) ?
    C4 Fe1 C3 C2 . . . . 118.6(3) ?
    C8 Fe1 C3 C2 . . . . -163.69(19) ?
    C2 C3 C4 C5 . . . . -0.5(3) ?
    Fe1 C3 C4 C5 . . . . 58.71(19) ?
    C2 C3 C4 Fe1 . . . . -59.2(2) ?
    C2 Fe1 C4 C3 . . . . 38.2(2) ?
    C7 Fe1 C4 C3 . . . . -78.7(2) ?
    C1 Fe1 C4 C3 . . . . 82.2(2) ?
    C10 Fe1 C4 C3 . . . . 158.5(3) ?
    C9 Fe1 C4 C3 . . . . -164.17(19) ?
    C6 Fe1 C4 C3 . . . . -41.3(4) ?
    C5 Fe1 C4 C3 . . . . 120.3(3) ?
    C8 Fe1 C4 C3 . . . . -121.91(19) ?
    C2 Fe1 C4 C5 . . . . -82.2(2) ?
    C7 Fe1 C4 C5 . . . . 160.96(18) ?
    C1 Fe1 C4 C5 . . . . -38.1(2) ?
    C10 Fe1 C4 C5 . . . . 38.1(4) ?
    C9 Fe1 C4 C5 . . . . 75.5(2) ?
    C6 Fe1 C4 C5 . . . . -161.7(3) ?
    C3 Fe1 C4 C5 . . . . -120.3(3) ?
    C8 Fe1 C4 C5 . . . . 117.75(19) ?
    C3 C4 C5 C1 . . . . 0.5(3) ?
    Fe1 C4 C5 C1 . . . . 59.3(2) ?
    C3 C4 C5 Fe1 . . . . -58.9(2) ?
    C2 C1 C5 C4 . . . . -0.3(3) ?
    Fe1 C1 C5 C4 . . . . -59.62(19) ?
    C2 C1 C5 Fe1 . . . . 59.3(2) ?
    C2 Fe1 C5 C4 . . . . 80.9(2) ?
    C7 Fe1 C5 C4 . . . . -46.7(4) ?
    C1 Fe1 C5 C4 . . . . 118.7(3) ?
    C10 Fe1 C5 C4 . . . . -166.69(17) ?
    C9 Fe1 C5 C4 . . . . -124.43(18) ?
    C6 Fe1 C5 C4 . . . . 158.2(3) ?
    C3 Fe1 C5 C4 . . . . 36.96(18) ?
    C8 Fe1 C5 C4 . . . . -81.3(2) ?
    C2 Fe1 C5 C1 . . . . -37.8(2) ?
    C7 Fe1 C5 C1 . . . . -165.4(3) ?
    C10 Fe1 C5 C1 . . . . 74.6(2) ?
    C9 Fe1 C5 C1 . . . . 116.9(2) ?
    C6 Fe1 C5 C1 . . . . 39.5(5) ?
    C4 Fe1 C5 C1 . . . . -118.7(3) ?
    C3 Fe1 C5 C1 . . . . -81.8(2) ?
    C8 Fe1 C5 C1 . . . . 159.98(19) ?
    C2 Fe1 C6 C10 . . . . 117.61(19) ?
    C7 Fe1 C6 C10 . . . . -119.1(2) ?
    C1 Fe1 C6 C10 . . . . 76.4(2) ?
    C9 Fe1 C6 C10 . . . . -37.69(16) ?
    C5 Fe1 C6 C10 . . . . 46.8(4) ?
    C4 Fe1 C6 C10 . . . . -170.8(3) ?
    C3 Fe1 C6 C10 . . . . 159.45(17) ?
    C8 Fe1 C6 C10 . . . . -81.81(18) ?
    C2 Fe1 C6 C7 . . . . -123.26(19) ?
    C1 Fe1 C6 C7 . . . . -164.42(19) ?
    C10 Fe1 C6 C7 . . . . 119.1(2) ?
    C9 Fe1 C6 C7 . . . . 81.44(18) ?
    C5 Fe1 C6 C7 . . . . 165.9(3) ?
    C4 Fe1 C6 C7 . . . . -51.7(4) ?
    C3 Fe1 C6 C7 . . . . -81.4(2) ?
    C8 Fe1 C6 C7 . . . . 37.32(17) ?
    C10 C6 C7 C8 . . . . 0.0(3) ?
    Fe1 C6 C7 C8 . . . . -59.21(18) ?
    C10 C6 C7 Fe1 . . . . 59.24(19) ?
    C2 Fe1 C7 C6 . . . . 74.8(2) ?
    C1 Fe1 C7 C6 . . . . 41.3(4) ?
    C10 Fe1 C7 C6 . . . . -37.71(18) ?
    C9 Fe1 C7 C6 . . . . -81.68(19) ?
    C5 Fe1 C7 C6 . . . . -167.5(3) ?
    C4 Fe1 C7 C6 . . . . 158.43(18) ?
    C3 Fe1 C7 C6 . . . . 116.63(19) ?
    C8 Fe1 C7 C6 . . . . -120.3(2) ?
    C2 Fe1 C7 C8 . . . . -164.89(16) ?
    C1 Fe1 C7 C8 . . . . 161.6(3) ?
    C10 Fe1 C7 C8 . . . . 82.57(17) ?
    C9 Fe1 C7 C8 . . . . 38.60(15) ?
    C6 Fe1 C7 C8 . . . . 120.3(2) ?
    C5 Fe1 C7 C8 . . . . -47.2(4) ?
    C4 Fe1 C7 C8 . . . . -81.30(19) ?
    C3 Fe1 C7 C8 . . . . -123.10(17) ?
    C6 C7 C8 C9 . . . . -0.2(3) ?
    Fe1 C7 C8 C9 . . . . -59.25(17) ?
    C6 C7 C8 Si1 . . . . -178.15(18) ?
    Fe1 C7 C8 Si1 . . . . 122.8(2) ?
    C6 C7 C8 Fe1 . . . . 59.01(19) ?
    C20 Si1 C8 C7 . . . . -157.8(2) ?
    C17 Si1 C8 C7 . . . . -32.4(3) ?
    C11 Si1 C8 C7 . . . . 87.1(2) ?
    C20 Si1 C8 C9 . . . . 24.8(3) ?
    C17 Si1 C8 C9 . . . . 150.1(2) ?
    C11 Si1 C8 C9 . . . . -90.4(2) ?
    C20 Si1 C8 Fe1 . . . . -67.5(2) ?
    C17 Si1 C8 Fe1 . . . . 57.9(2) ?
    C11 Si1 C8 Fe1 . . . . 177.36(16) ?
    C2 Fe1 C8 C7 . . . . 41.8(4) ?
    C1 Fe1 C8 C7 . . . . -163.9(3) ?
    C10 Fe1 C8 C7 . . . . -80.84(18) ?
    C9 Fe1 C8 C7 . . . . -117.9(2) ?
    C6 Fe1 C8 C7 . . . . -37.21(16) ?
    C5 Fe1 C8 C7 . . . . 160.84(17) ?
    C4 Fe1 C8 C7 . . . . 118.06(17) ?
    C3 Fe1 C8 C7 . . . . 76.1(2) ?
    C2 Fe1 C8 C9 . . . . 159.7(3) ?
    C7 Fe1 C8 C9 . . . . 117.9(2) ?
    C1 Fe1 C8 C9 . . . . -46.0(4) ?
    C10 Fe1 C8 C9 . . . . 37.06(17) ?
    C6 Fe1 C8 C9 . . . . 80.69(18) ?
    C5 Fe1 C8 C9 . . . . -81.26(19) ?
    C4 Fe1 C8 C9 . . . . -124.04(17) ?
    C3 Fe1 C8 C9 . . . . -166.00(18) ?
    C2 Fe1 C8 Si1 . . . . -77.9(4) ?
    C7 Fe1 C8 Si1 . . . . -119.7(3) ?
    C1 Fe1 C8 Si1 . . . . 76.4(4) ?
    C10 Fe1 C8 Si1 . . . . 159.5(2) ?
    C9 Fe1 C8 Si1 . . . . 122.4(3) ?
    C6 Fe1 C8 Si1 . . . . -156.9(2) ?
    C5 Fe1 C8 Si1 . . . . 41.1(2) ?
    C4 Fe1 C8 Si1 . . . . -1.6(2) ?
    C3 Fe1 C8 Si1 . . . . -43.6(2) ?
    C7 C8 C9 C10 . . . . 0.4(3) ?
    Si1 C8 C9 C10 . . . . 178.22(19) ?
    Fe1 C8 C9 C10 . . . . -58.75(19) ?
    C7 C8 C9 Fe1 . . . . 59.12(17) ?
    Si1 C8 C9 Fe1 . . . . -123.0(2) ?
    C2 Fe1 C9 C10 . . . . -43.5(4) ?
    C7 Fe1 C9 C10 . . . . 81.75(19) ?
    C1 Fe1 C9 C10 . . . . -78.7(2) ?
    C6 Fe1 C9 C10 . . . . 37.61(17) ?
    C5 Fe1 C9 C10 . . . . -121.75(18) ?
    C4 Fe1 C9 C10 . . . . -163.38(17) ?
    C3 Fe1 C9 C10 . . . . 161.2(4) ?
    C8 Fe1 C9 C10 . . . . 120.4(2) ?
    C2 Fe1 C9 C8 . . . . -163.9(3) ?
    C7 Fe1 C9 C8 . . . . -38.62(16) ?
    C1 Fe1 C9 C8 . . . . 160.94(17) ?
    C10 Fe1 C9 C8 . . . . -120.4(2) ?
    C6 Fe1 C9 C8 . . . . -82.76(18) ?
    C5 Fe1 C9 C8 . . . . 117.89(17) ?
    C4 Fe1 C9 C8 . . . . 76.3(2) ?
    C3 Fe1 C9 C8 . . . . 40.8(5) ?
    C7 C6 C10 C9 . . . . 0.2(3) ?
    Fe1 C6 C10 C9 . . . . 59.27(19) ?
    C7 C6 C10 Fe1 . . . . -59.06(19) ?
    C8 C9 C10 C6 . . . . -0.4(3) ?
    Fe1 C9 C10 C6 . . . . -59.31(19) ?
    C8 C9 C10 Fe1 . . . . 58.94(18) ?
    C2 Fe1 C10 C6 . . . . -79.5(2) ?
    C7 Fe1 C10 C6 . . . . 37.94(17) ?
    C1 Fe1 C10 C6 . . . . -121.6(2) ?
    C9 Fe1 C10 C6 . . . . 119.4(2) ?
    C5 Fe1 C10 C6 . . . . -162.74(17) ?
    C4 Fe1 C10 C6 . . . . 168.1(3) ?
    C3 Fe1 C10 C6 . . . . -46.9(4) ?
    C8 Fe1 C10 C6 . . . . 82.09(18) ?
    C2 Fe1 C10 C9 . . . . 161.15(19) ?
    C7 Fe1 C10 C9 . . . . -81.45(18) ?
    C1 Fe1 C10 C9 . . . . 119.0(2) ?
    C6 Fe1 C10 C9 . . . . -119.4(2) ?
    C5 Fe1 C10 C9 . . . . 77.9(2) ?
    C4 Fe1 C10 C9 . . . . 48.7(4) ?
    C3 Fe1 C10 C9 . . . . -166.3(3) ?
    C8 Fe1 C10 C9 . . . . -37.29(16) ?
    C8 Si1 C11 C16 . . . . -168.9(2) ?
    C20 Si1 C11 C16 . . . . 73.8(3) ?
    C17 Si1 C11 C16 . . . . -50.5(3) ?
    C8 Si1 C11 C12 . . . . 9.5(3) ?
    C20 Si1 C11 C12 . . . . -107.7(2) ?
    C17 Si1 C11 C12 . . . . 128.0(2) ?
    C16 C11 C12 C13 . . . . 0.3(4) ?
    Si1 C11 C12 C13 . . . . -178.2(2) ?
    C11 C12 C13 C14 . . . . -0.5(5) ?
    C12 C13 C14 C15 . . . . 0.1(5) ?
    C13 C14 C15 C16 . . . . 0.5(5) ?
    C12 C11 C16 C15 . . . . 0.3(4) ?
    Si1 C11 C16 C15 . . . . 178.8(2) ?
    C14 C15 C16 C11 . . . . -0.7(5) ?
    C27 Fe2 C18 C19 . . . . -160.54(19) ?
    C23 Fe2 C18 C19 . . . . -119.8(2) ?
    C26 Fe2 C18 C19 . . . . 171.5(3) ?
    C24 Fe2 C18 C19 . . . . -79.1(2) ?
    C21 Fe2 C18 C19 . . . . 81.73(18) ?
    C22 Fe2 C18 C19 . . . . 119.6(2) ?
    C25 Fe2 C18 C19 . . . . -52.4(4) ?
    C20 Fe2 C18 C19 . . . . 37.64(16) ?
    C27 Fe2 C18 C22 . . . . 79.9(2) ?
    C19 Fe2 C18 C22 . . . . -119.6(2) ?
    C23 Fe2 C18 C22 . . . . 120.6(2) ?
    C26 Fe2 C18 C22 . . . . 52.0(4) ?
    C24 Fe2 C18 C22 . . . . 161.27(19) ?
    C21 Fe2 C18 C22 . . . . -37.85(17) ?
    C25 Fe2 C18 C22 . . . . -171.9(3) ?
    C20 Fe2 C18 C22 . . . . -81.94(18) ?
    C22 C18 C19 C20 . . . . -0.2(3) ?
    Fe2 C18 C19 C20 . . . . -59.83(19) ?
    C22 C18 C19 Fe2 . . . . 59.6(2) ?
    C27 Fe2 C19 C18 . . . . 45.6(4) ?
    C23 Fe2 C19 C18 . . . . 76.8(2) ?
    C26 Fe2 C19 C18 . . . . -170.6(3) ?
    C24 Fe2 C19 C18 . . . . 118.6(2) ?
    C21 Fe2 C19 C18 . . . . -81.17(19) ?
    C22 Fe2 C19 C18 . . . . -37.48(18) ?
    C25 Fe2 C19 C18 . . . . 159.14(18) ?
    C20 Fe2 C19 C18 . . . . -119.9(2) ?
    C27 Fe2 C19 C20 . . . . 165.5(3) ?
    C23 Fe2 C19 C20 . . . . -163.31(19) ?
    C18 Fe2 C19 C20 . . . . 119.9(2) ?
    C26 Fe2 C19 C20 . . . . -50.7(4) ?
    C24 Fe2 C19 C20 . . . . -121.53(18) ?
    C21 Fe2 C19 C20 . . . . 38.72(16) ?
    C22 Fe2 C19 C20 . . . . 82.42(18) ?
    C25 Fe2 C19 C20 . . . . -81.0(2) ?
    C18 C19 C20 C21 . . . . 0.1(3) ?
    Fe2 C19 C20 C21 . . . . -59.40(17) ?
    C18 C19 C20 Si1 . . . . -178.5(2) ?
    Fe2 C19 C20 Si1 . . . . 122.0(2) ?
    C18 C19 C20 Fe2 . . . . 59.5(2) ?
    C8 Si1 C20 C21 . . . . -104.2(2) ?
    C17 Si1 C20 C21 . . . . 133.1(2) ?
    C11 Si1 C20 C21 . . . . 10.5(2) ?
    C8 Si1 C20 C19 . . . . 74.2(3) ?
    C17 Si1 C20 C19 . . . . -48.5(3) ?
    C11 Si1 C20 C19 . . . . -171.1(2) ?
    C8 Si1 C20 Fe2 . . . . 166.86(15) ?
    C17 Si1 C20 Fe2 . . . . 44.1(2) ?
    C11 Si1 C20 Fe2 . . . . -78.43(19) ?
    C27 Fe2 C20 C21 . . . . -44.6(5) ?
    C19 Fe2 C20 C21 . . . . 117.5(2) ?
    C23 Fe2 C20 C21 . . . . 158.2(3) ?
    C18 Fe2 C20 C21 . . . . 80.22(18) ?
    C26 Fe2 C20 C21 . . . . -80.9(2) ?
    C24 Fe2 C20 C21 . . . . -165.60(18) ?
    C22 Fe2 C20 C21 . . . . 36.60(17) ?
    C25 Fe2 C20 C21 . . . . -123.14(17) ?
    C27 Fe2 C20 C19 . . . . -162.1(4) ?
    C23 Fe2 C20 C19 . . . . 40.8(4) ?
    C18 Fe2 C20 C19 . . . . -37.23(18) ?
    C26 Fe2 C20 C19 . . . . 161.67(18) ?
    C24 Fe2 C20 C19 . . . . 77.0(2) ?
    C21 Fe2 C20 C19 . . . . -117.5(2) ?
    C22 Fe2 C20 C19 . . . . -80.85(18) ?
    C25 Fe2 C20 C19 . . . . 119.41(18) ?
    C27 Fe2 C20 Si1 . . . . 73.1(5) ?
    C19 Fe2 C20 Si1 . . . . -124.8(3) ?
    C23 Fe2 C20 Si1 . . . . -84.1(4) ?
    C18 Fe2 C20 Si1 . . . . -162.1(2) ?
    C26 Fe2 C20 Si1 . . . . 36.8(2) ?
    C24 Fe2 C20 Si1 . . . . -47.9(2) ?
    C21 Fe2 C20 Si1 . . . . 117.7(2) ?
    C22 Fe2 C20 Si1 . . . . 154.3(2) ?
    C25 Fe2 C20 Si1 . . . . -5.4(2) ?
    C19 C20 C21 C22 . . . . 0.1(3) ?
    Si1 C20 C21 C22 . . . . 178.83(19) ?
    Fe2 C20 C21 C22 . . . . -58.82(19) ?
    C19 C20 C21 Fe2 . . . . 58.92(17) ?
    Si1 C20 C21 Fe2 . . . . -122.35(19) ?
    C27 Fe2 C21 C22 . . . . -75.2(2) ?
    C19 Fe2 C21 C22 . . . . 81.96(19) ?
    C23 Fe2 C21 C22 . . . . -36.6(4) ?
    C18 Fe2 C21 C22 . . . . 37.98(19) ?
    C26 Fe2 C21 C22 . . . . -118.9(2) ?
    C24 Fe2 C21 C22 . . . . 160.0(4) ?
    C25 Fe2 C21 C22 . . . . -161.43(19) ?
    C20 Fe2 C21 C22 . . . . 120.9(2) ?
    C27 Fe2 C21 C20 . . . . 163.90(18) ?
    C19 Fe2 C21 C20 . . . . -38.95(16) ?
    C23 Fe2 C21 C20 . . . . -157.5(3) ?
    C18 Fe2 C21 C20 . . . . -82.93(18) ?
    C26 Fe2 C21 C20 . . . . 120.23(18) ?
    C24 Fe2 C21 C20 . . . . 39.1(4) ?
    C22 Fe2 C21 C20 . . . . -120.9(2) ?
    C25 Fe2 C21 C20 . . . . 77.7(2) ?
    C20 C21 C22 C18 . . . . -0.3(3) ?
    Fe2 C21 C22 C18 . . . . -59.1(2) ?
    C20 C21 C22 Fe2 . . . . 58.86(19) ?
    C19 C18 C22 C21 . . . . 0.3(3) ?
    Fe2 C18 C22 C21 . . . . 59.39(19) ?
    C19 C18 C22 Fe2 . . . . -59.1(2) ?
    C27 Fe2 C22 C21 . . . . 123.3(2) ?
    C19 Fe2 C22 C21 . . . . -81.24(19) ?
    C23 Fe2 C22 C21 . . . . 165.2(2) ?
    C18 Fe2 C22 C21 . . . . -118.8(3) ?
    C26 Fe2 C22 C21 . . . . 81.7(2) ?
    C24 Fe2 C22 C21 . . . . -163.2(3) ?
    C25 Fe2 C22 C21 . . . . 52.0(4) ?
    C20 Fe2 C22 C21 . . . . -36.96(17) ?
    C27 Fe2 C22 C18 . . . . -117.9(2) ?
    C19 Fe2 C22 C18 . . . . 37.53(17) ?
    C23 Fe2 C22 C18 . . . . -76.1(2) ?
    C26 Fe2 C22 C18 . . . . -159.51(18) ?
    C24 Fe2 C22 C18 . . . . -44.5(4) ?
    C21 Fe2 C22 C18 . . . . 118.8(3) ?
    C25 Fe2 C22 C18 . . . . 170.8(3) ?
    C20 Fe2 C22 C18 . . . . 81.80(19) ?
    C19 Fe2 C23 C27 . . . . -161.3(2) ?
    C18 Fe2 C23 C27 . . . . -120.3(2) ?
    C26 Fe2 C23 C27 . . . . 38.0(2) ?
    C24 Fe2 C23 C27 . . . . 119.0(3) ?
    C21 Fe2 C23 C27 . . . . -52.6(4) ?
    C22 Fe2 C23 C27 . . . . -79.5(2) ?
    C25 Fe2 C23 C27 . . . . 81.6(2) ?
    C20 Fe2 C23 C27 . . . . 168.7(3) ?
    C27 Fe2 C23 C24 . . . . -119.0(3) ?
    C19 Fe2 C23 C24 . . . . 79.6(2) ?
    C18 Fe2 C23 C24 . . . . 120.7(2) ?
    C26 Fe2 C23 C24 . . . . -81.0(2) ?
    C21 Fe2 C23 C24 . . . . -171.6(3) ?
    C22 Fe2 C23 C24 . . . . 161.5(2) ?
    C25 Fe2 C23 C24 . . . . -37.4(2) ?
    C20 Fe2 C23 C24 . . . . 49.7(4) ?
    C27 C23 C24 C25 . . . . 0.5(4) ?
    Fe2 C23 C24 C25 . . . . 59.9(2) ?
    C27 C23 C24 Fe2 . . . . -59.4(2) ?
    C27 Fe2 C24 C25 . . . . -81.5(2) ?
    C19 Fe2 C24 C25 . . . . 122.9(2) ?
    C23 Fe2 C24 C25 . . . . -119.2(3) ?
    C18 Fe2 C24 C25 . . . . 164.85(19) ?
    C26 Fe2 C24 C25 . . . . -37.2(2) ?
    C21 Fe2 C24 C25 . . . . 51.5(5) ?
    C22 Fe2 C24 C25 . . . . -163.0(3) ?
    C20 Fe2 C24 C25 . . . . 81.0(2) ?
    C27 Fe2 C24 C23 . . . . 37.7(2) ?
    C19 Fe2 C24 C23 . . . . -117.9(2) ?
    C18 Fe2 C24 C23 . . . . -76.0(3) ?
    C26 Fe2 C24 C23 . . . . 82.0(2) ?
    C21 Fe2 C24 C23 . . . . 170.7(3) ?
    C22 Fe2 C24 C23 . . . . -43.8(4) ?
    C25 Fe2 C24 C23 . . . . 119.2(3) ?
    C20 Fe2 C24 C23 . . . . -159.8(2) ?
    C23 C24 C25 C26 . . . . -0.7(3) ?
    Fe2 C24 C25 C26 . . . . 58.6(2) ?
    C23 C24 C25 Fe2 . . . . -59.4(2) ?
    C27 Fe2 C25 C24 . . . . 81.6(2) ?
    C19 Fe2 C25 C24 . . . . -75.1(2) ?
    C23 Fe2 C25 C24 . . . . 37.7(2) ?
    C18 Fe2 C25 C24 . . . . -36.8(4) ?
    C26 Fe2 C25 C24 . . . . 119.9(3) ?
    C21 Fe2 C25 C24 . . . . -161.3(2) ?
    C22 Fe2 C25 C24 . . . . 159.4(3) ?
    C20 Fe2 C25 C24 . . . . -118.6(2) ?
    C27 Fe2 C25 C26 . . . . -38.4(2) ?
    C19 Fe2 C25 C26 . . . . 164.97(18) ?
    C23 Fe2 C25 C26 . . . . -82.2(2) ?
    C18 Fe2 C25 C26 . . . . -156.7(3) ?
    C24 Fe2 C25 C26 . . . . -119.9(3) ?
    C21 Fe2 C25 C26 . . . . 78.8(2) ?
    C22 Fe2 C25 C26 . . . . 39.5(5) ?
    C20 Fe2 C25 C26 . . . . 121.4(2) ?
    C24 C25 C26 C27 . . . . 0.7(3) ?
    Fe2 C25 C26 C27 . . . . 59.5(2) ?
    C24 C25 C26 Fe2 . . . . -58.8(2) ?
    C27 Fe2 C26 C25 . . . . 118.5(3) ?
    C19 Fe2 C26 C25 . . . . -40.3(4) ?
    C23 Fe2 C26 C25 . . . . 80.8(2) ?
    C18 Fe2 C26 C25 . . . . 156.4(3) ?
    C24 Fe2 C26 C25 . . . . 37.1(2) ?
    C21 Fe2 C26 C25 . . . . -122.27(19) ?
    C22 Fe2 C26 C25 . . . . -165.50(18) ?
    C20 Fe2 C26 C25 . . . . -78.7(2) ?
    C19 Fe2 C26 C27 . . . . -158.8(3) ?
    C23 Fe2 C26 C27 . . . . -37.6(2) ?
    C18 Fe2 C26 C27 . . . . 37.9(4) ?
    C24 Fe2 C26 C27 . . . . -81.4(2) ?
    C21 Fe2 C26 C27 . . . . 119.3(2) ?
    C22 Fe2 C26 C27 . . . . 76.0(3) ?
    C25 Fe2 C26 C27 . . . . -118.5(3) ?
    C20 Fe2 C26 C27 . . . . 162.8(2) ?
    C24 C23 C27 C26 . . . . 0.0(4) ?
    Fe2 C23 C27 C26 . . . . -59.8(2) ?
    C24 C23 C27 Fe2 . . . . 59.8(2) ?
    C25 C26 C27 C23 . . . . -0.4(4) ?
    Fe2 C26 C27 C23 . . . . 59.8(2) ?
    C25 C26 C27 Fe2 . . . . -60.2(2) ?
    C19 Fe2 C27 C23 . . . . 43.5(4) ?
    C18 Fe2 C27 C23 . . . . 76.3(3) ?
    C26 Fe2 C27 C23 . . . . -119.0(3) ?
    C24 Fe2 C27 C23 . . . . -37.7(2) ?
    C21 Fe2 C27 C23 . . . . 159.3(2) ?
    C22 Fe2 C27 C23 . . . . 118.3(2) ?
    C25 Fe2 C27 C23 . . . . -81.2(2) ?
    C20 Fe2 C27 C23 . . . . -166.9(3) ?
    C19 Fe2 C27 C26 . . . . 162.5(3) ?
    C23 Fe2 C27 C26 . . . . 119.0(3) ?
    C18 Fe2 C27 C26 . . . . -164.70(19) ?
    C24 Fe2 C27 C26 . . . . 81.3(2) ?
    C21 Fe2 C27 C26 . . . . -81.7(2) ?
    C22 Fe2 C27 C26 . . . . -122.7(2) ?
    C25 Fe2 C27 C26 . . . . 37.84(19) ?
    C20 Fe2 C27 C26 . . . . -47.9(5) ?
