# Supplementary material for: Diferrocen­yl(meth­yl)phenyl­silane
Source: Acta Crystallogr Sect E Struct Rep Online. 2011 Apr 29;67(Pt 5):m635. doi: 10.1107/S1600536811014917 (PMC3089330; doi:10.1107/S1600536811014917)
Supplement: Supplementary file 2 [file e-67-0m635-Isup2.hkl]

# 
# h,k,l, Fc-squared, Fo-squared, sigma(Fo-squared) and status flag 
# 
data_I
_shelx_title ' a in P-1' 
_shelx_refln_list_code          4 
_shelx_F_calc_maximum      178.22 
_exptl_crystal_F_000       508.00 
_reflns_d_resolution_high  0.7702 
 
loop_ 
 _symmetry_equiv_pos_as_xyz 
 'x, y, z' 
 '-x, -y, -z' 
 
_cell_length_a     7.3840 
_cell_length_b    11.7487 
_cell_length_c    13.1073 
_cell_angle_alpha  84.185 
_cell_angle_beta   76.183 
_cell_angle_gamma  79.040 
 
_shelx_F_squared_multiplier     1.000 
 
loop_ 
 _refln_index_h 
 _refln_index_k 
 _refln_index_l 
 _refln_F_squared_calc 
 _refln_F_squared_meas 
 _refln_F_squared_sigma 
 _refln_observed_status 
   1   0   0     2601.56     2958.96     35.44 o 
   2   0   0      325.74      285.40      9.06 o 
   3   0   0       76.81       59.12      4.01 o 
   4   0   0     2081.50     2141.54     36.30 o 
   5   0   0      223.96      227.44     12.51 o 
   6   0   0      500.82      459.62     25.28 o 
   7   0   0        1.66        3.21      2.31 o 
   8   0   0      139.44      108.14     14.46 o 
   9   0   0      183.69      199.74     26.63 o 
  -9   1   0       15.56       28.12      9.93 o 
  -8   1   0       19.32       25.69      5.39 o 
  -7   1   0        1.00        2.86      0.82 o 
  -6   1   0      377.06      440.85     39.35 o 
  -5   1   0     1229.49     1245.31     51.46 o 
  -4   1   0     1054.15      964.82     17.50 o 
  -3   1   0      944.10      874.60     18.55 o 
  -2   1   0      619.38      618.58      9.82 o 
  -1   1   0    10182.00    11333.92    259.16 o 
   0   1   0      194.81      201.81     16.08 o 
   1   1   0    16879.83       19.32      1.36 o 
   2   1   0      557.18      577.88     16.69 o 
   3   1   0     2942.14     3121.54     45.21 o 
   4   1   0     1699.22     1648.09     31.66 o 
   5   1   0      321.42      289.57     12.80 o 
   6   1   0        2.40        3.85      1.98 o 
   7   1   0      242.45      210.43     14.39 o 
   8   1   0      389.42      372.13     36.24 o 
   9   1   0       13.69        8.82      3.09 o 
  -8   2   0       17.41        9.51      3.16 o 
  -7   2   0      889.39      890.61     37.91 o 
  -6   2   0        1.30        6.01      1.93 o 
  -5   2   0     1810.85     1660.20     63.65 o 
  -4   2   0      966.59      881.95     26.40 o 
  -3   2   0     3143.64     3248.87     59.46 o 
  -2   2   0      803.23      782.59     26.04 o 
  -1   2   0      210.18      223.38      8.01 o 
   0   2   0       30.99       29.33      3.03 o 
   1   2   0      378.12      438.48     14.62 o 
   2   2   0      662.91      643.21     17.03 o 
   3   2   0      617.13      568.25     13.36 o 
   4   2   0       30.35       32.32      4.00 o 
   5   2   0     1947.41     2173.91     66.24 o 
   6   2   0       70.37       85.97      9.33 o 
   7   2   0      803.50      786.19     44.48 o 
   8   2   0        0.19       10.59      3.93 o 
   9   2   0       79.87       65.39     11.71 o 
  -8   3   0      872.97      883.12     57.10 o 
  -7   3   0        0.84        7.54      2.36 o 
  -6   3   0      997.09      986.02     46.17 o 
  -5   3   0      192.74      190.42     18.69 o 
  -4   3   0      976.69      927.46     27.71 o 
  -3   3   0      258.76      260.93      8.95 o 
  -2   3   0      821.75      807.63     33.97 o 
  -1   3   0     1911.78     1923.82     53.81 o 
   0   3   0        1.41       18.92     13.29 o 
   1   3   0      416.24      390.23     13.98 o 
   2   3   0       88.66      103.38      3.60 o 
   3   3   0      236.82      251.80      9.74 o 
   4   3   0      693.43      720.28     20.50 o 
   5   3   0      465.89      470.39     21.49 o 
   6   3   0     1054.89     1177.10     65.00 o 
   7   3   0       46.63       35.54      8.34 o 
   8   3   0       80.78       75.00     22.73 o 
   9   3   0       11.52       12.70      7.62 o 
  -8   4   0      105.92       69.65     11.62 o 
  -7   4   0      709.64      599.73     62.43 o 
  -6   4   0      613.51      523.82     35.60 o 
  -5   4   0        7.83        8.96      2.69 o 
  -4   4   0      991.89     1038.07     37.06 o 
  -3   4   0      417.88      433.79     16.04 o 
  -2   4   0     1158.69     1124.74     25.02 o 
  -1   4   0       83.22       99.41      7.59 o 
   0   4   0     9071.36    10274.95    236.27 o 
   1   4   0      172.56      169.84      6.85 o 
   2   4   0     2869.35     2829.34     84.41 o 
   3   4   0      124.80      139.66      5.96 o 
   4   4   0      936.67      968.46     46.43 o 
   5   4   0       64.90       64.41      8.93 o 
   6   4   0     1169.10     1328.17     73.10 o 
   7   4   0      225.39      237.17     15.96 o 
   8   4   0        9.14       12.61      2.99 o 
   9   4   0       73.62       73.32     12.94 o 
  -8   5   0        5.48        6.03      4.01 o 
  -7   5   0       49.34       29.75      7.55 o 
  -6   5   0       69.79       65.92      9.18 o 
  -5   5   0      863.28      937.46     38.92 o 
  -4   5   0      786.18      781.28     25.09 o 
  -3   5   0     1658.73     1638.95     57.67 o 
  -2   5   0      524.70      545.66     24.61 o 
  -1   5   0      467.64      358.99     16.84 o 
   0   5   0       13.82       16.29      3.22 o 
   1   5   0     4880.18     4297.79    164.03 o 
   2   5   0      493.09      546.89     27.33 o 
   3   5   0     2941.40     3008.97     91.71 o 
   4   5   0     1484.83     1461.87     45.08 o 
   5   5   0      104.76      100.04     14.25 o 
   6   5   0      503.10      531.14     47.05 o 
   7   5   0      292.65      294.24     32.13 o 
   8   5   0      113.50      113.96     15.03 o 
   9   5   0        2.22        8.13      3.09 o 
  -7   6   0      121.06       94.97     13.05 o 
  -6   6   0       23.10       25.43      5.39 o 
  -5   6   0      959.03     1005.94     47.51 o 
  -4   6   0     1108.72     1090.76     59.83 o 
  -3   6   0     2820.97     2773.58    147.93 o 
  -2   6   0      203.70      223.75     10.76 o 
  -1   6   0       51.19       83.64      9.07 o 
   0   6   0     1035.05      984.24     41.07 o 
   1   6   0      390.31      407.03     32.62 o 
   2   6   0     1086.16      837.96     46.71 o 
   3   6   0      419.73      437.61     17.30 o 
   4   6   0      612.36      614.53     19.17 o 
   5   6   0     2304.00     2489.30     75.82 o 
   6   6   0       34.97       53.78      8.40 o 
   7   6   0     1104.99     1144.93     61.22 o 
   8   6   0      118.83      118.62     13.33 o 
   9   6   0      134.29      119.58     20.60 o 
  -7   7   0       10.21        9.34      4.46 o 
  -6   7   0      332.24      358.96     49.51 o 
  -5   7   0      318.33      322.55     25.82 o 
  -4   7   0      645.47      694.45     61.66 o 
  -3   7   0      167.42      158.76     11.70 o 
  -2   7   0      892.32      983.64     26.87 o 
  -1   7   0      258.91      260.29     15.35 o 
   0   7   0     1088.31     1233.43     72.83 o 
   1   7   0      176.85      141.15      9.14 o 
   2   7   0       11.09       10.62      4.08 o 
   3   7   0        5.63        7.05      1.26 o 
   4   7   0       40.64       31.67      3.06 o 
   5   7   0      114.57      111.37      9.21 o 
   6   7   0      496.32      581.34     43.68 o 
   7   7   0      115.28      123.79     15.37 o 
   8   7   0      396.37      390.92     50.56 o 
  -6   8   0      173.10      147.59     14.03 o 
  -5   8   0      141.87      153.11     13.17 o 
  -4   8   0      807.46      818.89     67.59 o 
  -3   8   0       47.18       37.24      4.50 o 
  -2   8   0      170.78      190.23     14.98 o 
  -1   8   0      407.64      428.82     33.99 o 
   0   8   0     2760.21     3437.85    244.44 o 
   1   8   0       45.34       44.42      5.10 o 
   2   8   0     3134.55     2919.94    124.23 o 
   3   8   0       32.48       26.69      4.28 o 
   4   8   0      185.51      186.86     23.51 o 
   5   8   0      155.82      137.40      8.79 o 
   6   8   0      155.31      168.47     16.81 o 
   7   8   0      735.96      717.74     46.24 o 
   8   8   0      282.50      330.82     49.37 o 
  -6   9   0      109.23      108.25     14.60 o 
  -5   9   0      299.36      286.07     44.70 o 
  -4   9   0        0.37        9.17      3.46 o 
  -3   9   0     1259.13     1296.41    129.70 o 
  -2   9   0        1.37        8.19     13.04 o 
  -1   9   0      697.33      778.13    129.95 o 
   0   9   0       24.28       20.45      5.39 o 
   1   9   0     2445.10     2816.06    163.06 o 
   2   9   0       54.08       53.54      9.22 o 
   3   9   0     1710.65     1406.06    195.29 o 
   4   9   0      243.20      247.12     26.77 o 
   5   9   0      296.80      295.98     20.71 o 
   6   9   0       48.11       37.65     10.82 o 
   7   9   0      472.01      474.36     48.51 o 
   8   9   0       16.03       11.57      3.72 o 
  -5  10   0       14.18       27.16     15.02 o 
  -4  10   0      161.45      177.32     42.50 o 
  -3  10   0      754.56      829.91     97.95 o 
  -2  10   0     1328.95     1439.62     90.13 o 
  -1  10   0       18.22       22.57      8.79 o 
   0  10   0      267.65      285.33     44.24 o 
   1  10   0       24.89       30.70      4.90 o 
   2  10   0      839.90      829.27    115.02 o 
   3  10   0       50.80       48.72      8.70 o 
   4  10   0      879.73      889.99    132.48 o 
   5  10   0      199.71      206.10     29.04 o 
   6  10   0        2.65        8.31      3.19 o 
   7  10   0      351.61      400.40     76.65 o 
  -5  11   0       13.88       13.78      3.45 o 
  -4  11   0      275.88      252.51     30.53 o 
  -3  11   0       65.47       94.43     12.77 o 
  -2  11   0      355.27      401.70     30.61 o 
  -1  11   0      447.06      600.17     72.35 o 
   0  11   0      299.37      350.36     26.58 o 
   1  11   0      116.30       87.53     10.59 o 
   2  11   0      253.01      222.32     25.60 o 
   3  11   0       48.62       56.42     11.81 o 
   4  11   0       26.66       27.54      4.19 o 
   5  11   0        1.42        5.40      2.33 o 
   6  11   0      442.16      362.49     67.88 o 
   7  11   0       38.30       25.87      5.13 o 
  -4  12   0       37.83       30.73     14.90 o 
  -3  12   0      264.10      241.52     52.99 o 
  -2  12   0        2.17        8.15      3.06 o 
  -1  12   0      686.06      825.67     44.65 o 
   0  12   0        2.14       10.60      3.05 o 
   1  12   0       38.47       32.64      4.19 o 
   2  12   0     1108.91     1042.78    131.39 o 
   3  12   0       74.05       54.85      8.54 o 
   4  12   0      199.44      209.03     22.32 o 
   5  12   0       82.49       95.58      9.49 o 
   6  12   0       95.63       77.02     12.08 o 
  -3  13   0       73.43       58.27     12.44 o 
  -2  13   0       42.48       26.37      6.26 o 
  -1  13   0      405.58      378.89     78.23 o 
   0  13   0      217.32      206.83     19.86 o 
   1  13   0      190.04      169.20     17.20 o 
   2  13   0       28.70       24.29      7.16 o 
   3  13   0      767.39      772.62     50.48 o 
   4  13   0       33.44       30.10      9.70 o 
   5  13   0       86.33       78.36     12.23 o 
   6  13   0       46.45       33.48     10.44 o 
  -2  14   0      467.91      499.01     74.12 o 
  -1  14   0       86.68      102.42     15.60 o 
   0  14   0      370.76      338.74     39.35 o 
   1  14   0       31.65       25.65      4.74 o 
   2  14   0      419.68      389.45     24.91 o 
   3  14   0       94.85       82.54      9.46 o 
   4  14   0      404.60      441.92     65.43 o 
   1  15   0       51.93       35.26     12.10 o 
   2  15   0        1.72        7.41      3.19 o 
  -2 -15   1        8.06       12.71      6.44 o 
  -1 -15   1      419.57      350.37     82.97 o 
  -4 -14   1       88.52       74.87     10.84 o 
  -3 -14   1       31.65       30.34      4.34 o 
  -2 -14   1      105.02       85.98     14.19 o 
  -1 -14   1        7.50        7.34      8.46 o 
   0 -14   1      416.14      423.96     49.87 o 
   1 -14   1       57.37       28.70     13.72 o 
   2 -14   1       77.07       65.99     14.47 o 
  -5 -13   1       49.09       34.45      4.81 o 
  -4 -13   1       98.44       99.70     11.90 o 
  -3 -13   1       31.42       24.58      5.01 o 
  -2 -13   1       78.92       61.31      8.07 o 
  -1 -13   1      104.03       73.13      9.68 o 
   0 -13   1        7.61       10.24      3.28 o 
   1 -13   1        1.57       16.90      5.16 o 
   2 -13   1      163.31      191.04     28.38 o 
   3 -13   1        2.41        4.49      5.18 o 
  -6 -12   1       56.02       65.87     13.02 o 
  -5 -12   1      198.10      171.52     19.11 o 
  -4 -12   1       51.52       44.96      6.75 o 
  -3 -12   1       68.19       66.42     11.10 o 
  -2 -12   1      266.42      253.90     21.23 o 
  -1 -12   1      184.18      203.65     20.17 o 
   0 -12   1      632.16      703.15     52.12 o 
   1 -12   1        4.61        6.08      2.33 o 
   2 -12   1        9.55       22.10      7.51 o 
   3 -12   1      217.10      272.46     29.93 o 
   4 -12   1       17.84       50.44     10.80 o 
  -7 -11   1      329.84      303.32     60.39 o 
  -6 -11   1       11.16       12.41      3.54 o 
  -5 -11   1      219.31      175.97     16.34 o 
  -4 -11   1       41.29       33.89      7.55 o 
  -3 -11   1      489.25      475.23     28.92 o 
  -2 -11   1        2.69        3.64      4.53 o 
  -1 -11   1     1461.81     1707.86    159.09 o 
   0 -11   1       89.80      101.59     12.29 o 
   1 -11   1     1081.07     1261.44     82.42 o 
   2 -11   1       84.77       95.38     11.14 o 
   3 -11   1       52.42       88.63     35.90 o 
   4 -11   1       69.63       93.22     17.70 o 
   5 -11   1      156.11      201.06     28.13 o 
  -7 -10   1       27.55       20.49      5.12 o 
  -6 -10   1      448.90      429.29     41.36 o 
  -5 -10   1      146.43      108.78      9.73 o 
  -4 -10   1     1650.81     1406.48    169.77 o 
  -3 -10   1      107.65      118.89     14.32 o 
  -2 -10   1      124.43      123.27     10.51 o 
  -1 -10   1       78.86       80.51      8.41 o 
   0 -10   1      570.93      606.95     69.43 o 
   1 -10   1       40.14       38.69      4.40 o 
   2 -10   1      884.83      810.81    130.58 o 
   3 -10   1      279.52      310.37     24.60 o 
   4 -10   1       37.37       34.06     12.36 o 
   5 -10   1      303.07      323.92     23.99 o 
  -8  -9   1       56.82       61.37     11.19 o 
  -7  -9   1        1.55        6.10      2.75 o 
  -6  -9   1      592.76      599.74     35.37 o 
  -5  -9   1      297.52      317.39     28.36 o 
  -4  -9   1      180.12      181.92     10.46 o 
  -3  -9   1      809.07      649.02     67.92 o 
  -2  -9   1       44.83       49.97      8.95 o 
  -1  -9   1        4.48       11.31      4.19 o 
   0  -9   1      880.88     1094.17     60.27 o 
   1  -9   1        1.06        7.29      5.58 o 
   2  -9   1        1.59        3.22      1.69 o 
   3  -9   1       82.56       58.25     19.08 o 
   4  -9   1     1293.84     1375.46     92.34 o 
   5  -9   1        6.81        6.88      4.60 o 
   6  -9   1      894.21     1112.02     90.40 o 
  -8  -8   1        1.84        7.56      3.90 o 
  -7  -8   1      120.46      101.53     26.94 o 
  -6  -8   1       50.01       47.96      8.64 o 
  -5  -8   1      528.32      509.18     29.86 o 
  -4  -8   1        8.19        7.72      1.18 o 
  -3  -8   1       17.48       14.95      1.78 o 
  -2  -8   1       58.06       69.34      6.91 o 
  -1  -8   1      152.65      143.32     23.88 o 
   0  -8   1     1740.38     1933.98    117.89 o 
   1  -8   1     1039.26     1180.22     77.21 o 
   2  -8   1      191.05      184.21     15.43 o 
   3  -8   1      414.78      484.14     39.64 o 
   4  -8   1      354.44      344.10     42.54 o 
   5  -8   1     1172.32     1237.72     61.23 o 
   6  -8   1       92.94       90.27     26.24 o 
   7  -8   1      512.59      445.91     57.83 o 
  -8  -7   1      426.23      478.56     43.26 o 
  -7  -7   1       93.26      104.25     16.60 o 
  -6  -7   1      107.22      122.61     13.96 o 
  -5  -7   1      355.64      353.34     22.15 o 
  -4  -7   1       87.20       99.31     11.91 o 
  -3  -7   1      306.38      242.15     16.44 o 
  -2  -7   1       72.99       68.24      4.36 o 
  -1  -7   1     4139.74     3715.32    172.34 o 
   0  -7   1      252.66      217.14     12.31 o 
   1  -7   1     2445.03     2482.54    123.26 o 
   2  -7   1      114.91       90.93      8.80 o 
   3  -7   1      850.79      809.00     68.61 o 
   4  -7   1      312.04      302.80     34.74 o 
   5  -7   1      280.06      303.05     18.17 o 
   6  -7   1      235.06      247.30     20.86 o 
   7  -7   1      183.13      230.14     28.88 o 
  -8  -6   1        3.89        9.62     10.00 o 
  -7  -6   1       23.03       33.65      6.95 o 
  -6  -6   1      633.82      642.11     68.74 o 
  -5  -6   1      484.56      531.96     41.32 o 
  -4  -6   1     2705.53     2398.56    184.28 o 
  -3  -6   1      105.81       89.46      6.62 o 
  -2  -6   1      602.73      501.00     28.95 o 
  -1  -6   1        5.37        8.34      2.04 o 
   0  -6   1     6793.42     7004.36     70.14 o 
   1  -6   1        0.03        8.40      3.33 o 
   2  -6   1     3204.06     2933.38     64.92 o 
   3  -6   1       84.53       77.05      7.55 o 
   4  -6   1       25.37       20.52      4.58 o 
   5  -6   1      609.87      717.02     44.89 o 
   6  -6   1      352.89      350.02     27.72 o 
   7  -6   1        5.51        8.22     10.62 o 
  -9  -5   1       48.27       41.70      8.24 o 
  -8  -5   1      164.22      163.74     15.91 o 
  -7  -5   1      158.60      143.85     22.47 o 
  -6  -5   1      742.74      777.16     62.76 o 
  -5  -5   1      474.11      483.42     38.28 o 
  -4  -5   1     1473.34     1459.67     48.79 o 
  -3  -5   1     3657.52     3807.10     96.35 o 
  -2  -5   1      200.44      229.92      8.48 o 
  -1  -5   1     2378.47     2275.59    106.36 o 
   0  -5   1      322.52      310.74     24.00 o 
   1  -5   1     3731.78     4087.48    109.02 o 
   2  -5   1      117.64      116.22      6.43 o 
   3  -5   1      709.68      646.53     21.91 o 
   4  -5   1      357.69      324.75     16.51 o 
   5  -5   1      890.41      882.89     40.97 o 
   6  -5   1      872.25      935.12     48.07 o 
   7  -5   1        5.20        9.78      2.78 o 
   8  -5   1      160.62      145.93     24.34 o 
  -9  -4   1      369.83      346.82     44.95 o 
  -8  -4   1       49.51       42.40      8.87 o 
  -7  -4   1     1749.87     1954.01    132.07 o 
  -6  -4   1      141.70      124.54     10.99 o 
  -5  -4   1       37.08       46.28      6.59 o 
  -4  -4   1       14.46       19.19      7.83 o 
  -3  -4   1     2688.18     2759.03     58.29 o 
  -2  -4   1      733.22      765.66     25.90 o 
  -1  -4   1        1.65        4.50      1.34 o 
   0  -4   1      187.92      220.66      9.29 o 
   1  -4   1     2337.81     2228.10     40.03 o 
   2  -4   1       15.57       13.01      1.08 o 
   3  -4   1      881.18      884.26     32.63 o 
   4  -4   1      569.65      538.17     17.96 o 
   5  -4   1      161.49      188.11     13.34 o 
   6  -4   1       39.71       39.92      6.30 o 
   7  -4   1     1890.14     1853.81     91.37 o 
   8  -4   1       10.11        8.04      3.20 o 
  -9  -3   1       67.94       58.48     14.45 o 
  -8  -3   1     1421.83     1408.09     86.65 o 
  -7  -3   1        8.95       15.37      2.88 o 
  -6  -3   1      547.08      574.84     32.47 o 
  -5  -3   1     1430.30     1595.68     56.97 o 
  -4  -3   1      823.46      809.79     31.34 o 
  -3  -3   1     1083.09     1108.35     21.00 o 
  -2  -3   1      366.71      364.38     10.40 o 
  -1  -3   1      102.10      102.08      5.27 o 
   0  -3   1       14.87       20.04      2.00 o 
   1  -3   1     4114.49     4161.86    105.50 o 
   2  -3   1     1221.32     1127.98     29.52 o 
   3  -3   1      824.07      837.23     20.60 o 
   4  -3   1      886.14      839.22     28.13 o 
   5  -3   1      295.99      323.91     20.87 o 
   6  -3   1      978.52      966.05     45.28 o 
   7  -3   1       30.17       21.91      3.45 o 
   8  -3   1      333.04      316.29     27.08 o 
  -9  -2   1      158.81      157.33     23.56 o 
  -8  -2   1        1.44        3.86      2.84 o 
  -7  -2   1      134.42      125.41     17.49 o 
  -6  -2   1        3.01        4.97      2.49 o 
  -5  -2   1      161.61      151.13     13.69 o 
  -4  -2   1     6233.30     7332.52    138.08 o 
  -3  -2   1      419.32      414.67     17.05 o 
  -2  -2   1      244.44      212.59      6.11 o 
  -1  -2   1     8828.18     9712.03     82.39 o 
   0  -2   1    18189.82    20495.32    406.39 o 
   1  -2   1     8879.26     9996.05    158.87 o 
   2  -2   1      338.63      249.17      8.96 o 
   3  -2   1      275.90      272.30     11.73 o 
   4  -2   1     4367.92     4371.58    102.96 o 
   5  -2   1        5.08        9.77      1.27 o 
   6  -2   1      145.36      155.58     10.47 o 
   7  -2   1        2.27        7.32      2.07 o 
   8  -2   1       60.79       50.73      9.48 o 
  -9  -1   1      122.55      155.15     45.16 o 
  -8  -1   1       27.24        9.33      5.06 o 
  -7  -1   1        5.61        7.43      2.93 o 
  -6  -1   1       18.92       20.64      2.24 o 
  -5  -1   1       32.95       24.86      1.89 o 
  -4  -1   1       81.92       71.92      3.47 o 
  -3  -1   1     3126.18     2852.04     37.69 o 
  -2  -1   1     2514.56     2690.80     81.68 o 
   0  -1   1      542.92      546.53      8.37 o 
   1  -1   1     8490.99    10059.53     98.26 o 
   2  -1   1     6249.49     6968.09     69.38 o 
   3  -1   1     3768.35     3998.78     74.73 o 
   4  -1   1       10.10       15.25      1.65 o 
   5  -1   1      585.08      558.91     25.87 o 
   6  -1   1      885.51      857.86     42.21 o 
   7  -1   1      101.95      106.98     10.17 o 
   8  -1   1      521.78      528.63     34.02 o 
   9  -1   1       54.74       53.23     10.73 o 
  -9   0   1      319.83      352.10     45.97 o 
  -8   0   1       74.20       91.21     10.80 o 
  -7   0   1      642.97      669.13     35.83 o 
  -6   0   1       72.55       68.36      7.41 o 
  -5   0   1      109.96      102.26      7.62 o 
  -4   0   1      249.75      235.32     20.04 o 
  -3   0   1     1548.69     1498.48     22.37 o 
  -2   0   1      478.84      500.80     24.62 o 
  -1   0   1       20.96       25.77      1.00 o 
   0   0   1     1435.37     1284.23     22.78 o 
   1   0   1     4841.95     5555.39    159.17 o 
   2   0   1      115.15      134.24      4.06 o 
   3   0   1      144.46      129.76      4.58 o 
   4   0   1      894.77      900.02     19.95 o 
   5   0   1      878.96      821.13     33.59 o 
   6   0   1       37.90       30.20      3.18 o 
   7   0   1     2184.24     2312.79    184.56 o 
   8   0   1        4.24        9.90      4.47 o 
   9   0   1      224.88      235.68     26.56 o 
  -8   1   1      615.24      622.39     63.08 o 
  -7   1   1       76.63       97.72     19.86 o 
  -6   1   1     1741.50     1700.78     55.85 o 
  -5   1   1        0.39        2.99      0.89 o 
  -4   1   1     1451.01     1479.45     29.89 o 
  -3   1   1       82.08       65.85      3.25 o 
  -2   1   1      851.93      858.72     24.09 o 
  -1   1   1       80.19       75.52      3.25 o 
   0   1   1     1158.36     1205.39     55.77 o 
   1   1   1     3147.51     3736.51     94.14 o 
   2   1   1      520.67      540.48     15.25 o 
   3   1   1     3252.66     3666.48     66.17 o 
   4   1   1     3430.75     3846.80    135.17 o 
   5   1   1       15.85       19.16      4.05 o 
   6   1   1      604.78      653.46     19.60 o 
   7   1   1       87.37       75.89      8.73 o 
   8   1   1      606.31      600.11     41.16 o 
   9   1   1        9.49       21.08      4.50 o 
  -8   2   1       22.35       29.46      6.25 o 
  -7   2   1     1699.51     1672.39     76.31 o 
  -6   2   1      260.20      232.94     18.99 o 
  -5   2   1      396.23      349.43     17.57 o 
  -4   2   1     2105.86     2055.91     56.67 o 
  -3   2   1       49.41       68.31      3.53 o 
  -2   2   1     5326.12     5608.23     51.57 o 
  -1   2   1      778.25      779.12     19.05 o 
   0   2   1     7501.87     8917.24    163.03 o 
   1   2   1      988.21      857.28     27.97 o 
   2   2   1     2703.31     2750.10     69.93 o 
   3   2   1     1181.13     1136.52     16.21 o 
   4   2   1     3081.43     3096.50     87.66 o 
   5   2   1        0.93        2.92      2.39 o 
   6   2   1        1.58        4.27      0.92 o 
   7   2   1       82.53       92.27     12.96 o 
   8   2   1       49.99       54.84     10.57 o 
   9   2   1        3.46        4.37      2.76 o 
  -8   3   1       41.00       38.38     23.35 o 
  -7   3   1        7.53        9.74      4.20 o 
  -6   3   1      263.91      239.24     17.01 o 
  -5   3   1      153.26      145.86     16.21 o 
  -4   3   1      403.44      413.73     15.89 o 
  -3   3   1     6090.13     5917.40    132.69 o 
  -2   3   1      741.94      721.26     12.68 o 
  -1   3   1     5811.38     6026.51    115.79 o 
   0   3   1        0.00        2.14      1.07 o 
   1   3   1    15999.83    18329.48    801.17 o 
   2   3   1      214.18      288.62     20.64 o 
   3   3   1     5856.73     6037.71     86.92 o 
   4   3   1        0.68        2.54      1.91 o 
   5   3   1     1022.07     1018.12     52.52 o 
   6   3   1       61.85       47.75     10.36 o 
   7   3   1       98.48       92.22     13.09 o 
   8   3   1      201.19      217.50     16.55 o 
   9   3   1        0.39        5.81      2.78 o 
  -8   4   1        1.61       15.52      8.90 o 
  -7   4   1     1022.61      966.06     86.04 o 
  -6   4   1        8.79       13.07      4.80 o 
  -5   4   1      111.98       98.95      8.00 o 
  -4   4   1      471.19      450.60     26.00 o 
  -3   4   1      990.46      932.63     31.22 o 
  -2   4   1     2597.41     2322.59     41.01 o 
  -1   4   1      129.91      133.27      6.47 o 
   0   4   1     2245.79     2164.39     78.02 o 
   1   4   1        4.69        5.25      4.58 o 
   2   4   1      531.59      550.20     23.87 o 
   3   4   1      811.86      854.87     16.29 o 
   4   4   1     4553.09     5035.09     83.72 o 
   5   4   1      365.55      336.75     16.47 o 
   6   4   1      215.57      237.62     24.53 o 
   7   4   1      841.49      850.12     48.92 o 
   8   4   1      109.66      123.02     14.73 o 
   9   4   1      386.93      373.99     40.73 o 
  -8   5   1      219.49      209.72     28.22 o 
  -7   5   1       15.36       18.33     11.64 o 
  -6   5   1     1958.93     1709.17    191.43 o 
  -5   5   1       21.53       16.51      4.95 o 
  -4   5   1      511.92      519.47     33.12 o 
  -3   5   1       28.41       17.37      3.75 o 
  -2   5   1      632.24      582.49     10.88 o 
  -1   5   1       11.24        7.95      1.80 o 
   0   5   1      516.81      508.91     19.28 o 
   1   5   1       66.87       50.26      4.31 o 
   2   5   1      340.31      281.99     10.16 o 
   3   5   1      183.23      205.24      7.87 o 
   4   5   1     1738.63     1775.69     53.11 o 
   5   5   1      419.20      383.20     29.36 o 
   6   5   1      122.63      122.53     13.64 o 
   7   5   1        2.34       14.04      4.82 o 
   8   5   1     1261.76     1442.14     88.80 o 
   9   5   1      142.18      139.41     24.66 o 
  -7   6   1      554.17      465.01     90.23 o 
  -6   6   1        6.20        6.75      2.48 o 
  -5   6   1      388.97      362.18     35.30 o 
  -4   6   1      372.82      339.68     24.27 o 
  -3   6   1       23.38       28.79      3.30 o 
  -2   6   1     2745.39     2866.22     84.76 o 
  -1   6   1     1147.61     1144.52     28.57 o 
   0   6   1     1606.72     1620.02     35.96 o 
   1   6   1       23.86       49.93      7.93 o 
   2   6   1     2371.13     1916.29     46.76 o 
   3   6   1     1888.73     2222.75    123.88 o 
   4   6   1      971.57      985.34     29.94 o 
   5   6   1      214.72      230.77     16.64 o 
   6   6   1       13.90       17.47      3.81 o 
   7   6   1       58.61       59.98     13.93 o 
   8   6   1       69.77       70.23     17.38 o 
   9   6   1      175.78      205.51     27.34 o 
  -7   7   1       21.22       17.33      2.63 o 
  -6   7   1      273.23      254.48     20.91 o 
  -5   7   1      165.73      146.27     22.55 o 
  -4   7   1      201.56      211.04     13.86 o 
  -3   7   1      301.19      281.34     17.11 o 
  -2   7   1      305.32      306.07     15.88 o 
  -1   7   1     6164.60     6362.32    407.43 o 
   0   7   1       35.40       54.65      9.32 o 
   1   7   1     4173.13     3864.81    234.32 o 
   2   7   1      171.81      212.27     15.49 o 
   3   7   1     2598.08     2783.19    263.12 o 
   4   7   1       92.67       69.85      6.93 o 
   5   7   1      570.41      573.65     26.15 o 
   6   7   1      362.34      378.22     34.30 o 
   7   7   1     1045.89     1088.63     89.59 o 
   8   7   1       29.13       17.00      4.70 o 
  -6   8   1      271.89      216.52     32.11 o 
  -5   8   1       53.36       49.70      8.35 o 
  -4   8   1       26.17       32.89      6.15 o 
  -3   8   1       61.52       77.25      6.81 o 
  -2   8   1     1842.76     2005.25    132.41 o 
  -1   8   1      486.96      555.95     63.15 o 
   0   8   1     2656.66     2594.67    118.53 o 
   1   8   1       76.93       80.84      7.08 o 
   2   8   1      613.38      472.89     73.16 o 
   3   8   1      549.75      523.79     41.03 o 
   4   8   1     1322.62     1308.27    142.96 o 
   5   8   1        0.71        2.94      3.50 o 
   6   8   1      473.90      504.34     31.79 o 
   7   8   1       67.90       69.45     13.85 o 
   8   8   1       70.00       72.12     12.27 o 
  -6   9   1      432.73      330.93     37.16 o 
  -5   9   1      232.84      217.24     17.52 o 
  -4   9   1      794.28      732.72     35.71 o 
  -3   9   1      130.97      162.98     15.43 o 
  -2   9   1      104.92      122.48     11.43 o 
  -1   9   1      159.91      155.53     18.07 o 
   0   9   1     1619.42     1360.81     92.61 o 
   1   9   1      852.68      807.66     37.22 o 
   2   9   1       31.64       21.34      2.89 o 
   3   9   1       52.56       42.09      7.05 o 
   4   9   1       15.03       11.33      2.00 o 
   5   9   1      196.29      157.36     14.80 o 
   6   9   1      433.24      437.94     44.54 o 
   7   9   1       67.14       99.24     18.35 o 
   8   9   1      212.51      207.09     28.36 o 
  -5  10   1      544.28      542.05     49.89 o 
  -4  10   1       81.92       81.83     12.10 o 
  -3  10   1      410.87      353.74     46.02 o 
  -2  10   1      319.38      293.03     27.05 o 
  -1  10   1      207.90      178.27     32.43 o 
   0  10   1       10.74       18.83      9.45 o 
   1  10   1     1219.29     1202.51    113.80 o 
   2  10   1       20.47       14.90      8.45 o 
   3  10   1        0.23       10.99      2.49 o 
   4  10   1      156.00      105.18     11.97 o 
   5  10   1      405.75      354.47     40.42 o 
   6  10   1        3.32        9.25      5.92 o 
   7  10   1       13.03       13.33      6.80 o 
   8  10   1        1.25        2.96      3.11 o 
  -5  11   1       23.13       17.82      4.64 o 
  -4  11   1      201.33      185.99     30.05 o 
  -3  11   1      191.84      169.81     20.82 o 
  -2  11   1       64.53       65.32     12.66 o 
  -1  11   1      561.60      594.45     47.81 o 
   0  11   1      159.59      163.40     15.70 o 
   1  11   1      191.77      171.65     23.96 o 
   2  11   1      257.42      243.96     51.81 o 
   3  11   1      684.75      727.44    102.42 o 
   4  11   1       46.40       38.48      3.69 o 
   5  11   1      668.57      675.90     35.85 o 
   6  11   1       57.33       44.47     11.21 o 
   7  11   1       60.00       41.40     10.63 o 
  -4  12   1        5.50        8.11     14.53 o 
  -3  12   1       30.56       25.26      5.97 o 
  -2  12   1      663.10      533.44     60.80 o 
  -1  12   1       17.29       19.59      5.30 o 
   0  12   1      813.61      849.26     43.78 o 
   1  12   1       40.69       28.37      7.60 o 
   2  12   1      272.80      227.64     34.92 o 
   3  12   1       24.95       24.87      4.01 o 
   4  12   1      735.93      729.42    115.49 o 
   5  12   1       29.52       34.36      4.49 o 
   6  12   1      184.32      156.17     23.75 o 
   7  12   1       38.65       37.63      8.53 o 
  -3  13   1        4.49        9.76      2.93 o 
  -2  13   1       14.22       18.60      5.91 o 
  -1  13   1      427.33      392.81     42.54 o 
   0  13   1       95.14       74.88     21.92 o 
   1  13   1      659.17      619.31     59.56 o 
   2  13   1      159.83      147.29     17.65 o 
   3  13   1      346.71      348.93     30.13 o 
   4  13   1       40.06       49.26     10.31 o 
   5  13   1        1.13        4.71      2.13 o 
   6  13   1      145.24      127.57     25.22 o 
  -2  14   1       16.27       13.94      6.78 o 
  -1  14   1        8.71        6.76      4.51 o 
   0  14   1        0.27        9.29      3.29 o 
   1  14   1      146.13      114.24     13.54 o 
   2  14   1       24.19       39.44      7.03 o 
   3  14   1        3.76        1.51      2.10 o 
   4  14   1        3.84        6.28      2.38 o 
   5  14   1      220.27      226.37     47.81 o 
   1  15   1      189.45      153.02     26.99 o 
   2  15   1        0.74        5.14      3.50 o 
   3  15   1      138.73      127.25     26.72 o 
  -4 -14   2      170.43      146.29     21.42 o 
  -3 -14   2        9.98       11.00      2.04 o 
  -2 -14   2        2.11        3.68      5.09 o 
  -1 -14   2       23.69       18.98      5.66 o 
   0 -14   2       85.51       80.89     14.15 o 
   1 -14   2      162.34      187.54     26.15 o 
  -5 -13   2       60.64       60.52     13.67 o 
  -4 -13   2        0.60       10.13      2.45 o 
  -3 -13   2      905.44      863.28     70.65 o 
  -2 -13   2       39.21       26.41     12.20 o 
  -1 -13   2      427.89      449.41     33.94 o 
   0 -13   2        2.48       14.28      8.82 o 
   1 -13   2      480.19      563.52     65.65 o 
   2 -13   2      187.75      172.39     63.30 o 
   3 -13   2       78.06       84.87     18.83 o 
  -6 -12   2       19.61       16.41      9.87 o 
  -5 -12   2        3.06        3.53      1.96 o 
  -4 -12   2      454.31      416.26     45.03 o 
  -3 -12   2      216.33      197.33     13.29 o 
  -2 -12   2     1018.81     1134.48    115.54 o 
  -1 -12   2        0.01        3.35      1.55 o 
   0 -12   2      536.83      608.04     67.20 o 
   1 -12   2      201.19      269.64     24.62 o 
   2 -12   2      575.70      647.45     93.93 o 
   3 -12   2      113.14      130.62     19.63 o 
   4 -12   2       94.01       96.10     19.43 o 
  -7 -11   2      113.64      105.74     18.58 o 
  -6 -11   2       81.31       64.81     10.68 o 
  -5 -11   2      292.42      213.93     39.88 o 
  -4 -11   2       70.71       67.23      9.05 o 
  -3 -11   2      444.60      410.80     32.31 o 
  -2 -11   2      377.82      371.19     25.94 o 
  -1 -11   2      373.74      379.38     46.56 o 
   0 -11   2      148.74      160.11     21.25 o 
   1 -11   2        2.89        1.95      1.69 o 
   2 -11   2      736.46      891.60     64.59 o 
   3 -11   2      238.81      231.57     26.26 o 
   4 -11   2      175.08      197.44     41.97 o 
   5 -11   2       45.92       46.44     17.09 o 
  -7 -10   2      611.60      661.58     71.06 o 
  -6 -10   2       59.09       62.59      9.21 o 
  -5 -10   2      490.90      547.66     52.15 o 
  -4 -10   2       18.14       14.06      2.86 o 
  -3 -10   2        1.21        8.09      2.54 o 
  -2 -10   2      148.74      144.08     12.58 o 
  -1 -10   2     1030.56      913.68     71.74 o 
   0 -10   2       13.56       15.32      7.91 o 
   1 -10   2      335.23      329.61     30.60 o 
   2 -10   2      340.04      396.15     34.44 o 
   3 -10   2     1021.07     1325.53     71.87 o 
   4 -10   2       56.09       50.84      7.58 o 
   5 -10   2      271.80      314.21     28.77 o 
  -7  -9   2        0.69        4.81      2.51 o 
  -6  -9   2      407.46      410.48     45.61 o 
  -5  -9   2       69.59       45.34     13.63 o 
  -4  -9   2       11.95        9.60      3.45 o 
  -3  -9   2      947.85      929.84     90.99 o 
  -2  -9   2      304.18      289.85     39.27 o 
  -1  -9   2      480.43      417.94     40.29 o 
   0  -9   2        0.73        4.94      4.21 o 
   1  -9   2      258.85      268.92     17.44 o 
   2  -9   2       32.33       39.71      3.74 o 
   3  -9   2      946.06      990.41    103.01 o 
   4  -9   2      823.39      906.56     64.24 o 
   5  -9   2       15.91       27.39     12.07 o 
   6  -9   2       41.35       61.55      9.91 o 
  -8  -8   2      148.60      186.02     22.74 o 
  -7  -8   2        9.21        8.55      5.82 o 
  -6  -8   2       68.15       79.35     12.43 o 
  -5  -8   2       36.50       35.93      6.89 o 
  -4  -8   2     1101.59     1053.32     95.01 o 
  -3  -8   2       17.52       18.63      4.00 o 
  -2  -8   2     1816.10     1788.91    196.44 o 
  -1  -8   2        0.99        7.59      5.61 o 
   0  -8   2     3366.86     3517.58    163.77 o 
   1  -8   2      109.80      110.07     16.37 o 
   2  -8   2      482.22      475.55     26.46 o 
   3  -8   2       89.54       95.42     16.06 o 
   4  -8   2      724.78      831.70     42.97 o 
   5  -8   2       23.18       23.20      3.94 o 
   6  -8   2       50.46       49.47      9.44 o 
   7  -8   2        9.43       18.32     10.00 o 
  -8  -7   2       94.57       98.74     13.43 o 
  -7  -7   2      464.42      518.36     43.04 o 
  -6  -7   2      998.01     1096.45     58.73 o 
  -5  -7   2      357.33      382.14     21.07 o 
  -4  -7   2      111.00       91.58      8.47 o 
  -3  -7   2     1336.62     1334.97     42.15 o 
  -2  -7   2       89.08       82.67      5.84 o 
  -1  -7   2     3612.87     3382.68    162.98 o 
   0  -7   2        1.73        5.68      5.67 o 
   1  -7   2     1800.10     1783.87     85.15 o 
   2  -7   2      234.25      191.25     12.34 o 
   3  -7   2       85.11       93.69      7.16 o 
   4  -7   2      893.40      916.54     49.89 o 
   5  -7   2      719.21      762.70     44.67 o 
   6  -7   2      247.52      271.80     22.86 o 
   7  -7   2      114.66      123.69     16.53 o 
  -8  -6   2        9.91       27.81      4.84 o 
  -7  -6   2     1281.12     1491.57    128.31 o 
  -6  -6   2      414.75      479.75     36.01 o 
  -5  -6   2      506.57      578.71     32.76 o 
  -4  -6   2        0.54        3.15      1.34 o 
  -3  -6   2       43.70       50.26      3.49 o 
  -2  -6   2     1483.28     1447.84     40.71 o 
  -1  -6   2      285.39      279.42     13.73 o 
   0  -6   2     1113.97     1119.85     16.44 o 
   1  -6   2      170.42      175.04     14.49 o 
   2  -6   2      156.14      164.55     10.82 o 
   3  -6   2     2027.34     1898.77     64.50 o 
   4  -6   2        2.03        6.39      5.16 o 
   5  -6   2      204.62      228.63     29.70 o 
   6  -6   2      794.91      826.43     52.62 o 
   7  -6   2      598.66      654.03     78.00 o 
  -8  -5   2      571.15      655.62     42.62 o 
  -7  -5   2       21.63       31.15      6.69 o 
  -6  -5   2      480.90      514.12     38.57 o 
  -5  -5   2        0.33        6.88      2.08 o 
  -4  -5   2      779.04      775.81     89.14 o 
  -3  -5   2      655.78      583.59     24.74 o 
  -2  -5   2      333.51      408.10     17.16 o 
  -1  -5   2     1520.14     1488.17     39.08 o 
   0  -5   2        0.09        7.09      5.59 o 
   1  -5   2      608.39      670.25     19.31 o 
   2  -5   2     1027.94     1188.27     21.05 o 
   3  -5   2     1082.76      988.73     38.32 o 
   4  -5   2     1692.93     1657.70     98.25 o 
   5  -5   2      233.13      200.85     20.40 o 
   6  -5   2      382.49      387.75     27.72 o 
   7  -5   2       52.59       57.51      6.14 o 
   8  -5   2       68.50       70.72     10.28 o 
  -8  -4   2       30.36       35.18      6.93 o 
  -7  -4   2      369.80      383.17     31.15 o 
  -6  -4   2       77.43       94.71      9.89 o 
  -5  -4   2     1714.35     1869.56     70.14 o 
  -4  -4   2      536.04      555.74     26.93 o 
  -3  -4   2      180.81      204.59      7.10 o 
  -2  -4   2     3328.27     3252.84    164.22 o 
  -1  -4   2       95.57       87.70      4.82 o 
   0  -4   2     5962.13     5927.14    112.82 o 
   1  -4   2      338.05      345.47     13.18 o 
   2  -4   2      233.35      207.66      8.36 o 
   3  -4   2       14.22       28.88      2.43 o 
   4  -4   2     3473.83     3162.34    265.83 o 
   5  -4   2     1522.52     1458.08     77.50 o 
   6  -4   2      489.29      484.55     29.69 o 
   7  -4   2       17.65       13.06      2.82 o 
   8  -4   2        2.51        2.85      3.17 o 
  -8  -3   2       64.26       69.48      8.53 o 
  -7  -3   2       60.07       58.53      9.76 o 
  -6  -3   2      138.23      170.72     15.34 o 
  -5  -3   2     1070.06     1002.60    109.75 o 
  -4  -3   2      100.25      100.44      6.62 o 
  -3  -3   2     4115.21     4382.73    131.18 o 
  -2  -3   2      563.50      564.38      5.93 o 
  -1  -3   2      250.75      187.83      9.21 o 
   0  -3   2       87.83       86.76      8.61 o 
   1  -3   2      295.19      187.90      7.04 o 
   2  -3   2      849.00      859.91     13.62 o 
   3  -3   2     2451.84     2353.16     28.05 o 
   4  -3   2      962.80      934.40     31.18 o 
   5  -3   2     1943.05     2094.90     79.39 o 
   6  -3   2        8.49       17.73      2.72 o 
   7  -3   2       71.53       79.41      9.07 o 
   8  -3   2      216.59      191.95     23.71 o 
  -8  -2   2        3.78        2.27      3.30 o 
  -7  -2   2     1246.19     1245.69     64.66 o 
  -6  -2   2      298.62      286.54     28.27 o 
  -5  -2   2     1428.40     1441.56     51.63 o 
  -4  -2   2     2216.62     2155.52     72.76 o 
  -3  -2   2      118.06      118.20      9.51 o 
  -2  -2   2      504.51      590.69      6.30 o 
  -1  -2   2     3271.45     3545.98     70.52 o 
   0  -2   2     5933.78     6437.07     54.36 o 
   1  -2   2     2668.44     2788.99     48.79 o 
   2  -2   2      216.30      258.89      8.27 o 
   3  -2   2     2318.75     2560.11     55.58 o 
   4  -2   2     1226.42     1301.92     52.68 o 
   5  -2   2     1083.92     1027.94     38.75 o 
   6  -2   2      641.03      616.32     29.92 o 
   7  -2   2     1316.01     1370.16     57.52 o 
   8  -2   2       18.54       14.95      3.68 o 
   9  -2   2      384.22      425.46     54.73 o 
  -8  -1   2      197.41      207.09     22.52 o 
  -7  -1   2       47.57       45.45      6.26 o 
  -6  -1   2     1343.66     1394.41     65.90 o 
  -5  -1   2       84.83       99.05      7.30 o 
  -4  -1   2     2478.31     2477.45     42.86 o 
  -3  -1   2        0.01        4.79      0.59 o 
  -2  -1   2       52.74       46.17      5.82 o 
  -1  -1   2     2928.70     3191.57     22.46 o 
   0  -1   2        3.70        5.00      0.85 o 
   1  -1   2       36.27       37.32      3.10 o 
   2  -1   2        7.19        8.04      0.76 o 
   3  -1   2      135.11      133.37      5.37 o 
   4  -1   2     5674.86     6254.64    136.37 o 
   5  -1   2      363.46      352.35     16.38 o 
   6  -1   2      861.04      827.72     37.14 o 
   7  -1   2        3.08       10.29      3.23 o 
   8  -1   2     1011.44     1052.99     65.53 o 
   9  -1   2        2.72        6.81      3.17 o 
  -8   0   2       79.45       80.17      9.99 o 
  -7   0   2      339.27      336.87     29.88 o 
  -6   0   2       41.78       41.65      2.57 o 
  -5   0   2     1248.87     1317.85     32.92 o 
  -4   0   2      247.59      264.86     10.48 o 
  -3   0   2     2411.54     2414.50     89.89 o 
  -2   0   2     1414.93     1302.77     48.83 o 
  -1   0   2     1740.33     1870.48     28.11 o 
   0   0   2    10902.73    12807.49    152.73 o 
   1   0   2        0.71        3.63      4.63 o 
   2   0   2      163.26      173.02      5.15 o 
   3   0   2     1021.49     1058.29     18.05 o 
   4   0   2     3538.56     3757.09     36.43 o 
   5   0   2     2652.76     2822.07     71.56 o 
   6   0   2      580.72      608.95     37.15 o 
   7   0   2      338.20      313.19     17.87 o 
   8   0   2       10.21       11.53      6.04 o 
   9   0   2       57.03       73.09     13.11 o 
  -8   1   2        0.55        3.17      2.63 o 
  -7   1   2      103.94      101.98      8.49 o 
  -6   1   2        0.83        3.75      2.31 o 
  -5   1   2      211.07      164.63     14.99 o 
  -4   1   2      160.08      139.58      9.60 o 
  -3   1   2     5011.31     5009.38     93.22 o 
  -2   1   2      548.11      624.36     21.28 o 
  -1   1   2     7907.67     9194.03     78.45 o 
   0   1   2      126.19      130.32      6.49 o 
   1   1   2    31763.99    31630.30    530.69 o 
   2   1   2     3160.36     3549.83     80.09 o 
   3   1   2      578.04      529.23     12.62 o 
   4   1   2      266.67      307.42     12.64 o 
   5   1   2     1491.85     1520.72     33.24 o 
   6   1   2      277.94      307.55     19.71 o 
   7   1   2      860.92      923.55     43.00 o 
   8   1   2        6.88       10.20      3.02 o 
   9   1   2       26.86       24.84      4.32 o 
  -8   2   2       10.32       10.90      6.63 o 
  -7   2   2      180.17      144.68     24.90 o 
  -6   2   2      259.74      293.17     26.04 o 
  -5   2   2      270.14      231.02     14.42 o 
  -4   2   2     1149.35     1020.92     50.36 o 
  -3   2   2      418.72      408.36     33.76 o 
  -2   2   2     1097.56     1003.08     11.54 o 
  -1   2   2       39.23       44.52      3.54 o 
   1   2   2     3173.64     3299.63    141.29 o 
   2   2   2     5495.35     6045.66    130.33 o 
   3   2   2      233.53      179.02     15.30 o 
   4   2   2      898.39      905.62     23.78 o 
   5   2   2      215.38      207.76      9.99 o 
   6   2   2      928.79      974.20     30.47 o 
   7   2   2       27.07       21.91      4.90 o 
   8   2   2      431.95      507.51     46.11 o 
   9   2   2      474.65      521.93     46.92 o 
  -8   3   2      368.66      415.84     45.76 o 
  -7   3   2      169.99      161.46     14.43 o 
  -6   3   2      636.45      685.63     31.81 o 
  -5   3   2      513.13      508.01     29.23 o 
  -4   3   2     1425.24     1196.60     76.21 o 
  -3   3   2      632.76      590.51     30.24 o 
  -2   3   2      933.46      924.06     22.78 o 
  -1   3   2       21.67       27.47      2.18 o 
   0   3   2        1.12        1.55      0.55 o 
   1   3   2        0.96        3.61      8.81 o 
   2   3   2      334.45      358.60     13.04 o 
   3   3   2     2503.90     2895.21     65.17 o 
   4   3   2     2132.01     2066.00     35.02 o 
   5   3   2       14.14       14.99      1.97 o 
   6   3   2      173.10      173.22     12.73 o 
   7   3   2      126.02      126.84     18.41 o 
   8   3   2      369.56      368.27     38.53 o 
   9   3   2        0.20       13.33      4.30 o 
  -8   4   2       59.45       78.61     14.77 o 
  -7   4   2      815.54      912.00    102.75 o 
  -6   4   2       50.31       52.38     13.56 o 
  -5   4   2      706.22      629.20     64.82 o 
  -4   4   2       73.85       67.53      6.54 o 
  -3   4   2     4204.20     4379.97    153.58 o 
  -2   4   2       12.63       10.68      1.08 o 
  -1   4   2       27.35       21.32      3.80 o 
   0   4   2     2425.75     2362.42    106.29 o 
   1   4   2      413.13      513.85     35.15 o 
   2   4   2      624.58      642.74     37.40 o 
   3   4   2       45.12       40.78      4.58 o 
   4   4   2      534.28      556.07     44.12 o 
   5   4   2     1269.74     1131.05     93.10 o 
   6   4   2      455.31      479.06     24.48 o 
   7   4   2      723.41      676.64     38.97 o 
   8   4   2        8.45        7.46      5.50 o 
   9   4   2        4.20        7.30      4.97 o 
  -7   5   2      230.67      212.85     21.99 o 
  -6   5   2      378.55      352.55     23.58 o 
  -5   5   2      407.86      362.67     56.26 o 
  -4   5   2       40.41       29.07      5.88 o 
  -3   5   2      287.76      274.65     42.29 o 
  -2   5   2     2047.03     2114.37     45.53 o 
  -1   5   2     5027.68     4821.49    226.35 o 
   0   5   2       41.82       46.61      3.54 o 
   1   5   2     1453.72     1199.48     29.81 o 
   2   5   2     1148.85     1003.38     59.88 o 
   3   5   2     4087.11     4380.07     89.68 o 
   4   5   2        2.20        3.03      1.25 o 
   5   5   2      518.05      469.71     23.24 o 
   6   5   2       16.75       14.29      2.23 o 
   7   5   2     1303.39     1472.93     84.17 o 
   8   5   2       62.88       80.16     12.58 o 
   9   5   2      195.33      188.20     21.83 o 
  -7   6   2        5.41        7.91      5.95 o 
  -6   6   2       32.69       21.28      8.00 o 
  -5   6   2       42.92       35.22      8.78 o 
  -4   6   2       43.62       45.00      5.76 o 
  -3   6   2      101.92       86.56     17.39 o 
  -2   6   2     1454.71     1572.46     62.28 o 
  -1   6   2      730.92      911.61     80.67 o 
   1   6   2      542.86      479.34     27.21 o 
   2   6   2     5118.52     4628.27    113.98 o 
   3   6   2        5.63        4.50      0.81 o 
   4   6   2     1355.95     1384.74     30.28 o 
   5   6   2      513.42      562.60     30.99 o 
   6   6   2      279.59      258.11     24.42 o 
   7   6   2      102.95      110.84     19.63 o 
   8   6   2      441.73      474.33     31.13 o 
   9   6   2       12.21        9.23      3.28 o 
  -7   7   2        2.98       10.33      3.74 o 
  -6   7   2      153.73      124.52     27.58 o 
  -5   7   2        4.73       10.67      2.24 o 
  -4   7   2      932.24      952.80     92.12 o 
  -3   7   2      681.95      630.27     75.42 o 
  -2   7   2      318.61      267.26     19.99 o 
  -1   7   2       37.07       53.18      9.31 o 
   0   7   2       37.59       36.58      8.23 o 
   1   7   2     1382.97     1238.53     89.12 o 
   2   7   2       20.39       18.19      5.90 o 
   3   7   2     1262.67     1140.59    128.08 o 
   4   7   2      495.41      510.88     20.68 o 
   5   7   2       51.68       53.87      8.85 o 
   6   7   2     1587.76     1641.95     75.77 o 
   7   7   2        1.29        7.08      2.60 o 
   8   7   2      155.62      159.58     18.94 o 
   9   7   2       89.16       74.41     15.15 o 
  -6   8   2        6.57       13.25      8.88 o 
  -5   8   2      321.23      247.41     36.07 o 
  -4   8   2       18.38       27.19      8.05 o 
  -3   8   2     2720.21     2582.69    191.93 o 
  -2   8   2        2.72       17.38      4.22 o 
  -1   8   2      134.93      117.73     14.16 o 
   0   8   2      540.13      496.30     34.56 o 
   1   8   2        9.15        8.81      6.51 o 
   2   8   2        3.11       10.97      3.12 o 
   3   8   2       50.16       51.05      5.30 o 
   4   8   2      239.91      254.22     19.25 o 
   5   8   2      712.26      700.02     45.20 o 
   6   8   2      125.02      131.19      8.51 o 
   7   8   2      495.00      515.54     32.97 o 
   8   8   2        2.94        4.71      3.07 o 
  -6   9   2      254.37      231.12     25.68 o 
  -5   9   2      126.88      112.33     13.24 o 
  -4   9   2       58.07       48.44      7.91 o 
  -3   9   2      514.75      553.24     33.12 o 
  -2   9   2      169.57      145.40     12.03 o 
  -1   9   2      742.56      698.54     30.24 o 
   0   9   2      648.49      630.28    144.43 o 
   1   9   2     1812.71     1517.15    240.72 o 
   2   9   2      322.73      362.84     45.18 o 
   3   9   2      705.17      789.71     57.53 o 
   4   9   2        0.84        4.80      2.40 o 
   5   9   2       14.04        9.62      3.43 o 
   6   9   2       58.62       43.01      5.25 o 
   7   9   2      181.67      199.69     27.96 o 
   8   9   2      135.00      135.97     20.72 o 
  -5  10   2       80.38       73.49      9.04 o 
  -4  10   2      475.66      421.04     36.61 o 
  -3  10   2       57.05       81.29     22.14 o 
  -2  10   2     1384.81     1363.95     65.65 o 
  -1  10   2        0.27       11.46     16.73 o 
   0  10   2      598.76      555.88     71.93 o 
   1  10   2        2.45       15.22      7.82 o 
   2  10   2     2753.74     2677.32    138.20 o 
   3  10   2       25.57       25.71      3.87 o 
   4  10   2     1321.78     1414.01    117.71 o 
   5  10   2        0.46        4.36      1.69 o 
   6  10   2       67.16       68.40     10.87 o 
   7  10   2       54.16       39.26      8.26 o 
   8  10   2      430.76      405.89     52.41 o 
  -4  11   2       30.90       54.24     14.52 o 
  -3  11   2      256.93      238.26     27.51 o 
  -2  11   2       28.15       28.72     14.33 o 
  -1  11   2      749.32      687.42    100.56 o 
   0  11   2      110.59      101.93     18.55 o 
   1  11   2       42.74       31.69     10.44 o 
   2  11   2        4.43       14.62     11.44 o 
   3  11   2     1673.04     1963.81     95.80 o 
   4  11   2       16.75       11.50      3.73 o 
   5  11   2      412.98      443.13     31.90 o 
   6  11   2      255.60      250.81     29.80 o 
   7  11   2       93.04       67.60     11.52 o 
  -4  12   2        6.05        4.80      4.43 o 
  -3  12   2      397.24      290.09     55.40 o 
  -2  12   2      168.53      117.80     19.12 o 
  -1  12   2      112.11      121.82     29.78 o 
   0  12   2       16.02        8.25      8.86 o 
   1  12   2       70.61       44.21     20.73 o 
   2  12   2        0.27       10.99      4.79 o 
   3  12   2       29.62       35.62      6.13 o 
   4  12   2      427.51      369.21     73.32 o 
   5  12   2        4.86        9.19      2.52 o 
   6  12   2       12.19       14.09      9.89 o 
   7  12   2      388.75      301.66     43.93 o 
  -3  13   2        3.57        4.12     14.32 o 
  -2  13   2      406.80      357.61     41.89 o 
  -1  13   2        2.22        6.18      5.40 o 
   0  13   2      292.16      263.79     54.33 o 
   1  13   2      223.14      225.71     18.10 o 
   2  13   2       96.25       95.64     10.90 o 
   3  13   2      306.77      327.93     28.23 o 
   4  13   2        1.09        3.95      1.43 o 
   5  13   2        2.47        4.27      2.05 o 
   6  13   2       11.42       15.41      6.46 o 
  -1  14   2       51.91       54.43     13.46 o 
   0  14   2      124.37       70.89     11.60 o 
   1  14   2       39.29       32.57      7.87 o 
   2  14   2      652.82      770.66     83.50 o 
   3  14   2       51.15       43.52      9.51 o 
   4  14   2      502.14      476.72     83.42 o 
   5  14   2        1.42        4.20      2.26 o 
   1  15   2      126.88      123.06     20.72 o 
   2  15   2       38.77       29.17     13.91 o 
   3  15   2      255.29      269.41     53.80 o 
  -3 -14   3       59.42       68.92     14.92 o 
  -2 -14   3      420.92      510.11     55.44 o 
  -1 -14   3       51.41       55.68      9.68 o 
   0 -14   3      631.64      648.74    102.37 o 
   1 -14   3        0.83       11.02      3.99 o 
  -5 -13   3       55.36       43.46     17.04 o 
  -4 -13   3       17.37       13.17      3.58 o 
  -3 -13   3       77.97       68.85      8.55 o 
  -2 -13   3       76.07       77.88      9.52 o 
  -1 -13   3      537.44      601.73    120.83 o 
   0 -13   3        3.74        3.95      3.95 o 
   1 -13   3      614.65      747.27     62.56 o 
   2 -13   3       50.66       61.39     11.65 o 
   3 -13   3        0.91        7.00      5.92 o 
  -6 -12   3       38.90       29.22      6.99 o 
  -5 -12   3      389.14      358.94     32.98 o 
  -4 -12   3      123.68       95.16      9.41 o 
  -3 -12   3        8.62        6.52      2.28 o 
  -2 -12   3       40.91       34.29      6.46 o 
  -1 -12   3       46.67       39.44      6.53 o 
   0 -12   3      364.17      408.80     34.62 o 
   1 -12   3      118.24      138.54     18.45 o 
   2 -12   3       67.82       92.55     12.19 o 
   3 -12   3      626.56      724.14     59.99 o 
   4 -12   3       31.94       50.27     14.21 o 
  -6 -11   3       74.30       68.32      9.21 o 
  -5 -11   3        5.20        5.22      2.43 o 
  -4 -11   3      108.06      111.38     11.37 o 
  -3 -11   3      103.31       97.91     12.95 o 
  -2 -11   3      252.77      268.50     25.95 o 
  -1 -11   3       64.63       56.82     11.85 o 
   0 -11   3       79.73       66.26      9.81 o 
   1 -11   3      150.46      175.57     25.94 o 
   2 -11   3        1.81       19.26      6.21 o 
   3 -11   3       39.36       42.18      8.07 o 
   4 -11   3      572.49      716.27     49.48 o 
   5 -11   3       36.19       62.38     18.49 o 
  -7 -10   3        0.74        2.62      3.66 o 
  -6 -10   3      394.50      412.66     27.65 o 
  -5 -10   3        1.26        4.83      3.20 o 
  -4 -10   3      816.68      742.80     66.11 o 
  -3 -10   3       74.49      103.73     19.37 o 
  -2 -10   3      583.58      583.95     83.50 o 
  -1 -10   3       68.40       64.90      5.62 o 
   0 -10   3     2360.98     2193.41    310.16 o 
   1 -10   3      132.83      140.84     25.89 o 
   2 -10   3      167.90      168.07     14.83 o 
   3 -10   3       60.38       76.76     13.16 o 
   4 -10   3       52.50       62.14      9.90 o 
   5 -10   3       52.44       75.45     15.79 o 
  -7  -9   3       31.12       27.69      7.72 o 
  -6  -9   3      141.36      171.13     21.78 o 
  -5  -9   3      947.39     1013.63     53.26 o 
  -4  -9   3        5.69       10.08      1.60 o 
  -3  -9   3      731.91      790.11     54.08 o 
  -2  -9   3       26.24       21.53      3.53 o 
  -1  -9   3     1141.58      940.05     80.40 o 
   0  -9   3       15.52       14.63      6.19 o 
   1  -9   3     1483.14     1295.35     81.80 o 
   2  -9   3       13.27       14.95     12.59 o 
   3  -9   3      555.81      547.81     47.10 o 
   4  -9   3      490.24      499.57     41.40 o 
   5  -9   3      114.05      156.62     20.82 o 
   6  -9   3       27.82       31.56      4.44 o 
  -7  -8   3       51.68       48.36      8.72 o 
  -6  -8   3      144.84      136.39     16.11 o 
  -5  -8   3      658.70      637.71     79.48 o 
  -4  -8   3     1617.88     1532.45     58.86 o 
  -3  -8   3       28.61       39.61      6.02 o 
  -2  -8   3       14.69       16.31      2.54 o 
  -1  -8   3       78.58       75.67     10.66 o 
   0  -8   3       91.69       81.53     25.80 o 
   1  -8   3        1.46        2.05     12.64 o 
   2  -8   3      808.85      724.98    119.84 o 
   3  -8   3      420.50      426.25     66.27 o 
   4  -8   3       15.26       23.16      6.66 o 
   5  -8   3     1683.71     1760.53    207.87 o 
   6  -8   3        9.26       19.38      4.39 o 
   7  -8   3      407.52      500.65     70.74 o 
  -8  -7   3      236.97      268.95     29.89 o 
  -7  -7   3       13.13        6.41      6.81 o 
  -6  -7   3       92.53      102.11     16.17 o 
  -5  -7   3       40.73       36.22      5.05 o 
  -4  -7   3     1071.27     1117.12     53.29 o 
  -3  -7   3      322.32      353.50     17.96 o 
  -2  -7   3      178.15      177.64     12.01 o 
  -1  -7   3      611.36      614.22     47.51 o 
   0  -7   3      131.22      131.28     11.62 o 
   1  -7   3      330.59      290.47     38.40 o 
   2  -7   3       68.25       69.67     13.92 o 
   3  -7   3       69.00       64.85     12.81 o 
   4  -7   3     1481.65     1413.95     92.00 o 
   5  -7   3       48.69       51.91      6.91 o 
   6  -7   3     1320.81     1548.39    119.50 o 
   7  -7   3       86.39       94.34     13.82 o 
  -8  -6   3        0.16       13.14      3.96 o 
  -7  -6   3      282.64      269.11     26.64 o 
  -6  -6   3       86.89       79.88     17.46 o 
  -5  -6   3        6.34       10.48      2.45 o 
  -4  -6   3      623.56      669.26     33.53 o 
  -3  -6   3      312.17      264.04      8.86 o 
  -2  -6   3      947.38      861.11     31.97 o 
  -1  -6   3      188.70      191.48     11.34 o 
   0  -6   3     6780.06     6872.53    244.54 o 
   1  -6   3     1119.18     1158.25     22.29 o 
   2  -6   3     1221.88     1175.73     39.03 o 
   3  -6   3       45.59       38.50      7.98 o 
   4  -6   3      772.93      632.46     63.39 o 
   5  -6   3      464.64      492.78     44.27 o 
   6  -6   3      391.14      363.62     24.46 o 
   7  -6   3      438.21      516.63     34.39 o 
  -8  -5   3        6.09        5.20      2.13 o 
  -7  -5   3        5.51       10.54      3.33 o 
  -6  -5   3      174.60      171.32     12.18 o 
  -5  -5   3      468.19      508.65     40.55 o 
  -4  -5   3      187.37      170.95      8.68 o 
  -3  -5   3     3428.70     3257.68    137.50 o 
  -2  -5   3       33.97       39.90      3.01 o 
  -1  -5   3     2397.90     2406.56     30.14 o 
   0  -5   3      129.40      141.46      5.92 o 
   1  -5   3     7350.41     6087.09    156.33 o 
   2  -5   3       11.83       35.69      7.48 o 
   3  -5   3     1338.20     1188.72     74.86 o 
   4  -5   3      264.69      261.37     28.11 o 
   5  -5   3      112.19      109.35     15.82 o 
   6  -5   3        3.07        9.44      2.00 o 
   7  -5   3      259.90      289.51     25.40 o 
   8  -5   3       17.00       23.21      7.62 o 
  -8  -4   3        1.21        7.09      4.37 o 
  -7  -4   3      393.86      393.95     53.38 o 
  -6  -4   3      274.95      291.85     22.74 o 
  -5  -4   3      376.21      389.04     30.48 o 
  -4  -4   3     5567.28     6025.24    907.33 o 
  -3  -4   3     3816.38     4082.79    104.21 o 
  -2  -4   3     1256.60     1207.85     24.20 o 
  -1  -4   3      325.70      329.79     14.23 o 
   0  -4   3     1907.39     1785.23     24.40 o 
   1  -4   3       97.18      129.31      6.74 o 
   2  -4   3     3994.25     4139.50     96.63 o 
   3  -4   3     2724.32     2865.89     38.66 o 
   4  -4   3      569.95      551.32     20.26 o 
   5  -4   3     1322.72     1263.15     56.41 o 
   6  -4   3       26.58       34.56      4.57 o 
   7  -4   3      260.79      256.92     15.42 o 
   8  -4   3        0.18        9.33      5.99 o 
  -8  -3   3      673.55      661.61     43.02 o 
  -7  -3   3        0.11        3.55      2.21 o 
  -6  -3   3     1209.06     1254.93     71.65 o 
  -5  -3   3      102.33       80.98      7.60 o 
  -4  -3   3     1881.23     1857.59     53.76 o 
  -3  -3   3     2683.03     2798.27     63.03 o 
  -2  -3   3     3262.20     3314.83     77.20 o 
  -1  -3   3      251.14      271.90      9.98 o 
   0  -3   3      169.10      177.32      8.55 o 
   1  -3   3        5.53       10.93      1.78 o 
   2  -3   3       67.31       50.40      2.41 o 
   3  -3   3     1056.02     1096.50     22.82 o 
   4  -3   3     1548.11     1533.17     50.03 o 
   5  -3   3      314.99      270.90     22.61 o 
   6  -3   3      457.55      442.91     32.79 o 
   7  -3   3        1.20        7.78      2.18 o 
   8  -3   3      837.29      929.66     55.80 o 
  -8  -2   3       55.47       48.15      8.47 o 
  -7  -2   3     1700.37     1773.53     99.84 o 
  -6  -2   3      154.62      129.25     17.33 o 
  -5  -2   3       31.50       24.90     10.84 o 
  -4  -2   3     1128.25     1163.05     90.56 o 
  -3  -2   3     1522.54     1406.31     22.83 o 
  -2  -2   3      102.35       91.12      3.51 o 
  -1  -2   3     3012.03     3307.76     89.58 o 
   0  -2   3     1098.63     1019.60     20.40 o 
   1  -2   3     3736.19     4018.90    120.56 o 
   2  -2   3     1647.10     1564.18     34.15 o 
   3  -2   3      310.43      298.77     11.44 o 
   4  -2   3       13.14       15.24      1.43 o 
   5  -2   3       53.14       71.29      7.45 o 
   6  -2   3      126.16      119.94     10.47 o 
   7  -2   3     1147.64     1192.24     71.19 o 
   8  -2   3       81.25       77.85      7.58 o 
   9  -2   3      215.50      210.18     28.10 o 
  -8  -1   3      156.51      171.38     18.40 o 
  -7  -1   3        6.07       13.27      7.14 o 
  -6  -1   3      300.07      304.10     23.73 o 
  -5  -1   3      674.07      719.85     20.45 o 
  -4  -1   3      407.89      443.05     15.13 o 
  -3  -1   3     5018.88     5151.57     96.49 o 
  -2  -1   3      227.18      194.97      5.69 o 
  -1  -1   3       60.36       69.85      2.75 o 
   0  -1   3     3651.30     4100.11     35.35 o 
   1  -1   3     3437.29     3829.53     90.30 o 
   2  -1   3     3718.16     3970.29     74.06 o 
   3  -1   3     3546.12     3578.34     52.04 o 
   4  -1   3       74.09       88.84      4.37 o 
   5  -1   3      971.07      954.68     55.71 o 
   6  -1   3       11.77       18.83      5.86 o 
   7  -1   3      447.25      449.10     33.71 o 
   8  -1   3      142.22      139.38     14.46 o 
   9  -1   3       20.39       23.33      4.07 o 
  -8   0   3      174.89      170.07     17.77 o 
  -7   0   3      302.62      263.03     38.09 o 
  -6   0   3        2.07        5.94      1.86 o 
  -5   0   3       87.31       82.14      5.55 o 
  -4   0   3     1788.96     1812.77     35.94 o 
  -3   0   3      193.08      156.05      6.15 o 
  -2   0   3     2202.87     2306.47     29.32 o 
  -1   0   3     3805.45     4239.57     46.19 o 
   0   0   3     6727.58     7896.29    210.81 o 
   1   0   3     4039.79     4443.49     76.86 o 
   2   0   3       11.92       11.01      2.93 o 
   3   0   3       93.66      121.40     13.70 o 
   4   0   3     5849.04     6302.07     70.29 o 
   5   0   3     1226.61     1295.95     28.04 o 
   6   0   3       44.32       36.60      6.31 o 
   7   0   3      320.72      331.15     36.02 o 
   8   0   3      421.00      421.55     34.34 o 
   9   0   3        5.71       10.57      3.55 o 
  -8   1   3      646.95      628.60     56.46 o 
  -7   1   3      109.71       87.32     16.44 o 
  -6   1   3      205.23      203.20     13.03 o 
  -5   1   3       45.82       29.25      4.36 o 
  -4   1   3      430.93      453.33     16.48 o 
  -3   1   3      263.62      194.68      6.75 o 
  -2   1   3      895.10      837.15     20.28 o 
  -1   1   3     1917.36     1420.67     29.74 o 
   0   1   3       79.18       96.32      3.20 o 
   1   1   3     1044.96     1128.77     26.10 o 
   2   1   3        5.90        7.95      2.10 o 
   3   1   3      716.89      694.58     21.32 o 
   4   1   3      296.01      295.38     11.15 o 
   5   1   3      102.89      103.75      7.19 o 
   6   1   3     1159.54     1202.32     39.20 o 
   7   1   3      111.47      107.42     14.64 o 
   8   1   3     1136.70     1170.59     71.57 o 
   9   1   3       26.64       31.12      5.89 o 
  -8   2   3        5.43       11.81      5.53 o 
  -7   2   3     1210.08     1317.34     80.82 o 
  -6   2   3       35.48       39.45      6.36 o 
  -5   2   3      191.23      144.64     17.67 o 
  -4   2   3      306.36      254.79     21.16 o 
  -3   2   3     3557.65     3592.74     59.45 o 
  -2   2   3       46.69       53.22      5.44 o 
  -1   2   3     2459.25     2504.44     27.83 o 
   0   2   3     3311.32     3523.99    117.91 o 
   1   2   3     3586.32     3859.80    101.92 o 
   2   2   3     1876.78     1953.71     42.83 o 
   3   2   3     1547.62     1699.24     46.41 o 
   4   2   3      308.26      352.19     13.19 o 
   5   2   3      841.29      839.87     33.45 o 
   6   2   3      135.06      133.54      9.70 o 
   7   2   3     1250.54     1263.38     72.83 o 
   8   2   3      210.57      206.52     15.81 o 
   9   2   3      576.18      580.19     51.79 o 
  -8   3   3        1.95       24.40     23.74 o 
  -7   3   3       61.92       50.63      5.44 o 
  -6   3   3     2398.11     2061.52    231.81 o 
  -5   3   3        3.75        8.97      4.80 o 
  -4   3   3      390.61      496.36     48.98 o 
  -3   3   3     1715.56     1595.72     56.81 o 
  -2   3   3     1551.03     1681.24     89.91 o 
  -1   3   3     1258.84     1177.48     35.02 o 
   0   3   3     1705.63     1436.50     45.24 o 
   1   3   3      149.76      147.72      7.18 o 
   2   3   3      437.95      473.30     14.50 o 
   3   3   3     9049.01     9438.38    257.83 o 
   4   3   3     2328.79     2592.71     59.19 o 
   5   3   3     1110.75     1198.69     25.90 o 
   6   3   3        7.93        6.21      1.40 o 
   7   3   3      200.85      205.11     20.21 o 
   8   3   3      560.49      560.98     36.94 o 
   9   3   3       24.09       26.55     20.60 o 
  -7   4   3       16.89       14.33      3.50 o 
  -6   4   3       21.27       27.56      5.40 o 
  -5   4   3      304.98      337.29     28.24 o 
  -4   4   3      416.73      418.97     26.74 o 
  -3   4   3       68.97       69.11      5.08 o 
  -2   4   3    11275.52    11905.42    127.13 o 
  -1   4   3        6.68       13.10      2.67 o 
   0   4   3      157.78       84.79      9.74 o 
   1   4   3      822.09      875.33     28.53 o 
   2   4   3     2854.81     2826.23     98.22 o 
   3   4   3      108.22       94.81      5.13 o 
   4   4   3     7254.47     4820.98   1592.92 o 
   5   4   3       27.92       20.98      3.77 o 
   6   4   3      204.82      169.00     26.24 o 
   7   4   3      167.21      163.50     14.55 o 
   8   4   3        5.49       12.14     11.67 o 
   9   4   3        1.23        3.73      2.98 o 
  -7   5   3        7.01        8.84      2.03 o 
  -6   5   3      651.89      750.13     75.88 o 
  -5   5   3       88.78       93.16     10.51 o 
  -4   5   3       87.27       90.17     14.98 o 
  -3   5   3      875.73      847.57    102.75 o 
  -2   5   3      620.80      549.03     34.21 o 
  -1   5   3     3778.85     3733.85     96.20 o 
   0   5   3       16.77        9.14      2.98 o 
   1   5   3     3402.10     3516.33    104.54 o 
   2   5   3       14.20       12.21      8.15 o 
   3   5   3     3083.22     2889.91     65.72 o 
   4   5   3       57.60       80.71     13.17 o 
   5   5   3     1017.92     1069.89     34.28 o 
   6   5   3      239.36      189.46     50.84 o 
   7   5   3       58.71       53.83      7.06 o 
   8   5   3      596.32      630.91     40.24 o 
   9   5   3       18.14        5.15      3.71 o 
  -7   6   3      784.54      874.93    116.88 o 
  -6   6   3      119.88      152.54     16.24 o 
  -5   6   3      920.71      877.78     44.29 o 
  -4   6   3       26.83       26.31      3.66 o 
  -3   6   3      896.21      848.10    105.30 o 
  -2   6   3      198.41      180.48     19.19 o 
  -1   6   3      383.90      317.53     38.77 o 
   0   6   3      154.24      131.71     11.05 o 
   1   6   3       14.78        9.76      7.84 o 
   2   6   3       24.69       26.71     13.19 o 
   3   6   3     1043.81      915.38     77.06 o 
   4   6   3      346.98      329.26     29.99 o 
   5   6   3      390.20      429.32     23.45 o 
   6   6   3        7.35        6.47      2.04 o 
   7   6   3      460.77      461.92     40.37 o 
   8   6   3       36.98       33.99      6.91 o 
   9   6   3      461.78      486.35     52.80 o 
  -6   7   3      650.40      751.82     40.35 o 
  -5   7   3        0.39        4.83      1.98 o 
  -4   7   3     1102.14     1132.68    125.06 o 
  -3   7   3      228.28      150.53     32.23 o 
  -2   7   3      224.87      190.55     49.23 o 
  -1   7   3      998.27      758.25    117.03 o 
   0   7   3     1065.45     1096.98     50.26 o 
   1   7   3       16.17       20.58     10.98 o 
   2   7   3      873.42      808.01    119.76 o 
   3   7   3     2615.20     2733.19    181.51 o 
   4   7   3      588.39      593.97     25.85 o 
   5   7   3      202.01      187.69     11.88 o 
   6   7   3       31.14       27.59      2.62 o 
   7   7   3       62.04       49.86      8.82 o 
   8   7   3      190.55      201.72     23.87 o 
   9   7   3       27.50       22.24      7.02 o 
  -6   8   3        0.07        4.90      3.31 o 
  -5   8   3      252.24      231.91     21.83 o 
  -4   8   3        1.90        4.02      2.48 o 
  -3   8   3       87.94       53.59      8.93 o 
  -2   8   3     2583.63     1832.67    510.89 o 
  -1   8   3       66.07       34.66     15.58 o 
   0   8   3     2773.91     2588.41    300.07 o 
   1   8   3       47.37       34.26      4.72 o 
   2   8   3     1446.14     1652.95    168.59 o 
   3   8   3      518.22      584.44     67.78 o 
   4   8   3     2934.89     2671.40    233.95 o 
   5   8   3      256.53      215.10     12.31 o 
   6   8   3      318.56      322.92     20.69 o 
   7   8   3       66.60       63.47     13.53 o 
   8   8   3      279.10      265.42     32.59 o 
  -6   9   3        0.92       18.41      8.06 o 
  -5   9   3      114.68       76.10     15.47 o 
  -4   9   3       30.53       29.79      5.87 o 
  -3   9   3       50.99       42.30     10.41 o 
  -2   9   3      145.44      109.42     32.00 o 
  -1   9   3     2305.52     1919.18    325.37 o 
   0   9   3     1142.26     1021.26    104.61 o 
   1   9   3     2274.48     2157.17     72.80 o 
   2   9   3      419.09      433.39     62.92 o 
   3   9   3      819.83      818.79     87.20 o 
   4   9   3        0.92        8.06      2.88 o 
   5   9   3     1090.60      956.73     93.95 o 
   6   9   3       83.24       74.20     10.09 o 
   7   9   3      698.74      679.83     43.35 o 
   8   9   3       12.97       15.27     13.22 o 
  -5  10   3      142.83      144.42     18.13 o 
  -4  10   3        2.86        6.64      4.32 o 
  -3  10   3      178.96      156.90     24.50 o 
  -2  10   3       39.19       34.63     13.99 o 
  -1  10   3      362.50      340.86     62.95 o 
   0  10   3      112.06       99.30     29.95 o 
   1  10   3      473.77      429.10     55.49 o 
   2  10   3      134.87      158.84     14.79 o 
   3  10   3     1012.23      898.98    139.16 o 
   4  10   3      258.41      274.40     19.41 o 
   5  10   3       10.35        9.80      4.33 o 
   6  10   3      194.35      183.23     19.99 o 
   7  10   3       80.20       62.44     13.09 o 
   8  10   3       17.98       11.24      5.74 o 
  -4  11   3      639.92      597.03     81.24 o 
  -3  11   3        5.71       11.08      9.35 o 
  -2  11   3      358.63      302.10     25.83 o 
  -1  11   3      148.52      157.12     25.10 o 
   0  11   3      442.02      434.59     44.38 o 
   1  11   3        0.08       12.52     12.39 o 
   2  11   3       53.49       54.49      7.33 o 
   3  11   3        9.89       28.13     14.85 o 
   4  11   3       15.19       17.44      2.75 o 
   5  11   3       31.86       34.65      6.05 o 
   6  11   3      206.55      174.66     19.01 o 
   7  11   3        9.82        7.85      3.23 o 
  -3  12   3      325.96      263.57     34.54 o 
  -2  12   3      439.74      449.22     41.78 o 
  -1  12   3       53.88       63.27     13.73 o 
   0  12   3      294.77      345.28     49.60 o 
   1  12   3      331.17      311.06     26.31 o 
   2  12   3      125.83      155.20     36.44 o 
   3  12   3       12.15       16.77      2.83 o 
   4  12   3      493.08      584.80     34.46 o 
   5  12   3      203.49      198.95     19.58 o 
   6  12   3      232.10      213.70     25.12 o 
   7  12   3       37.50       30.03      7.36 o 
  -2  13   3      112.96      122.60     18.57 o 
  -1  13   3      538.47      510.85     49.15 o 
   0  13   3       54.29       52.20      9.63 o 
   1  13   3      492.37      535.88     65.39 o 
   2  13   3       71.14      138.19     67.70 o 
   3  13   3      339.35      296.72     37.98 o 
   4  13   3        1.26        5.81      2.82 o 
   5  13   3      533.33      583.60     34.42 o 
   6  13   3        0.62        8.22      5.92 o 
  -1  14   3       27.73       42.05      7.51 o 
   0  14   3      412.15      395.10     39.84 o 
   1  14   3      135.80      169.71     18.89 o 
   2  14   3      316.12      359.73     64.98 o 
   3  14   3        0.34        4.69      6.23 o 
   4  14   3      132.21      145.74     17.13 o 
   5  14   3       98.81       97.43     15.45 o 
   1  15   3       77.76       64.53     16.86 o 
   2  15   3       93.37       90.39     13.63 o 
   3  15   3       94.11       68.50     11.00 o 
  -3 -14   4        2.69        5.57      4.53 o 
  -2 -14   4       58.17       34.87     28.07 o 
  -1 -14   4       21.52       20.85      5.00 o 
   0 -14   4       32.94       27.70      4.72 o 
   1 -14   4      149.63      158.48     30.10 o 
  -4 -13   4        1.95        4.33      2.48 o 
  -3 -13   4      202.31      220.49     26.20 o 
  -2 -13   4        9.99        9.55      9.94 o 
  -1 -13   4       20.04       18.50      6.60 o 
   0 -13   4       93.58       77.23     12.39 o 
   1 -13   4      158.81      201.16     28.93 o 
   2 -13   4      361.96      405.72    121.56 o 
  -5 -12   4        1.57        2.05      1.85 o 
  -4 -12   4      588.82      615.13     37.17 o 
  -3 -12   4      111.99      103.50     15.22 o 
  -2 -12   4      423.90      435.71     44.48 o 
  -1 -12   4       26.72       25.96      5.30 o 
   0 -12   4      377.50      472.92     39.74 o 
   1 -12   4       82.28       87.37     20.89 o 
   2 -12   4      401.41      468.68     57.59 o 
   3 -12   4      247.19      294.18     33.93 o 
   4 -12   4       68.75       98.99     19.23 o 
  -6 -11   4        9.90       18.13      6.20 o 
  -5 -11   4       94.27       96.70     12.72 o 
  -4 -11   4       21.11       25.54      4.43 o 
  -3 -11   4     1353.99     1352.32    214.89 o 
  -2 -11   4      293.88      272.26     29.95 o 
  -1 -11   4     1347.55     1269.12    104.23 o 
   0 -11   4       19.73       13.51      3.46 o 
   1 -11   4      600.61      689.74    137.69 o 
   2 -11   4       12.46       14.97      4.67 o 
   3 -11   4      777.85      833.32     64.00 o 
   4 -11   4       31.78       33.86     28.22 o 
   5 -11   4      197.01      219.05     30.30 o 
  -6 -10   4        6.92       10.63      3.50 o 
  -5 -10   4       11.68       12.19      3.60 o 
  -4 -10   4      417.40      417.70     27.19 o 
  -3 -10   4      399.56      350.97     67.02 o 
  -2 -10   4      362.39      319.66     33.77 o 
  -1 -10   4       16.03       15.52      3.53 o 
   0 -10   4      441.96      353.32     67.28 o 
   1 -10   4      387.70      419.83     44.79 o 
   2 -10   4      399.80      441.66     89.98 o 
   3 -10   4       66.39       89.60     19.38 o 
   4 -10   4      530.45      552.33     37.28 o 
   5 -10   4       54.15       45.73      8.96 o 
  -7  -9   4       25.70       16.69      3.45 o 
  -6  -9   4      449.44      506.60     51.55 o 
  -5  -9   4       76.27       79.48     10.07 o 
  -4  -9   4      167.54      181.48      9.75 o 
  -3  -9   4       31.68       30.38      2.83 o 
  -2  -9   4      497.56      446.32     26.47 o 
  -1  -9   4        8.05        6.69      7.36 o 
   0  -9   4        7.98        4.34      6.47 o 
   1  -9   4       26.95       45.53     11.81 o 
   2  -9   4      437.20      480.78     88.64 o 
   3  -9   4       31.24       41.97     12.91 o 
   4  -9   4     1025.93     1015.43    140.07 o 
   5  -9   4       59.11       62.91     10.39 o 
   6  -9   4       93.43       99.72     13.09 o 
  -7  -8   4      482.86      569.27     51.01 o 
  -6  -8   4       11.87       18.68      6.31 o 
  -5  -8   4      598.41      717.82     53.49 o 
  -4  -8   4      597.28      593.83     43.96 o 
  -3  -8   4        0.42        2.74      1.47 o 
  -2  -8   4      276.39      281.49     25.51 o 
  -1  -8   4     1361.85     1193.23     53.80 o 
   0  -8   4       50.21       44.72      7.29 o 
   1  -8   4       49.83       81.48     18.28 o 
   2  -8   4      304.64      346.71     46.24 o 
   3  -8   4      485.16      630.48     49.61 o 
   4  -8   4      281.88      346.39     40.58 o 
   5  -8   4      355.32      335.37     24.87 o 
   6  -8   4       38.84       38.92      7.41 o 
   7  -8   4       81.50      115.95     29.84 o 
  -7  -7   4       73.69       72.99     10.50 o 
  -6  -7   4       37.12       33.85      6.72 o 
  -5  -7   4       55.00       65.30      9.82 o 
  -4  -7   4      273.06      277.65     17.53 o 
  -3  -7   4     3039.47     3005.62    151.54 o 
  -2  -7   4        2.08        6.20      2.60 o 
  -1  -7   4     2545.76     2530.34    287.32 o 
   0  -7   4       55.07       47.15      9.51 o 
   1  -7   4     1057.75     1308.60    149.51 o 
   2  -7   4       73.48       98.09     18.64 o 
   3  -7   4     1243.73     1373.26    109.93 o 
   4  -7   4       55.50       55.37     13.07 o 
   5  -7   4      412.00      500.20     96.14 o 
   6  -7   4        4.02       10.77      8.28 o 
   7  -7   4       15.29       13.09      8.32 o 
  -8  -6   4       78.92       68.90     12.59 o 
  -7  -6   4      130.93      144.84     14.35 o 
  -6  -6   4      326.58      393.93     34.55 o 
  -5  -6   4        8.31        7.29      2.54 o 
  -4  -6   4      166.22      175.62     10.19 o 
  -3  -6   4       91.56       86.58      7.96 o 
  -2  -6   4     2346.94     2292.59     98.39 o 
  -1  -6   4      113.97       99.04      5.87 o 
   0  -6   4     6173.10     6338.41    240.70 o 
   1  -6   4        0.17        5.91      3.07 o 
   2  -6   4      942.47      993.15     48.86 o 
   3  -6   4      302.81      258.95     28.41 o 
   4  -6   4      163.61      184.67     17.27 o 
   5  -6   4      297.48      270.01     21.49 o 
   6  -6   4      187.94      207.27     20.03 o 
   7  -6   4      257.48      312.99     27.74 o 
  -8  -5   4      163.47      161.69     22.06 o 
  -7  -5   4       45.06       42.03      6.81 o 
  -6  -5   4      755.25      830.80     43.66 o 
  -5  -5   4      487.97      495.66     29.05 o 
  -4  -5   4      153.93      164.97     11.12 o 
  -3  -5   4      364.59      310.15     15.49 o 
  -2  -5   4     1049.19     1205.62     62.62 o 
  -1  -5   4     1306.11     1370.15     43.59 o 
   0  -5   4      411.38      413.21     19.69 o 
   1  -5   4     2306.30     2235.05     34.25 o 
   2  -5   4      385.61      371.40     21.60 o 
   3  -5   4       25.19       32.51      8.93 o 
   4  -5   4     2646.02     2569.82     78.00 o 
   5  -5   4        5.66        4.98      2.07 o 
   6  -5   4       61.44       60.31     10.15 o 
   7  -5   4       24.92       32.76      5.52 o 
   8  -5   4      720.95      852.51     91.12 o 
  -8  -4   4       83.35       78.68     12.44 o 
  -7  -4   4      946.65      978.06     61.45 o 
  -6  -4   4       49.94       50.08      7.90 o 
  -5  -4   4      172.40      185.74     16.69 o 
  -4  -4   4      147.44      137.63      7.16 o 
  -3  -4   4     1141.79     1172.40     24.12 o 
  -2  -4   4      116.39       91.96      3.93 o 
  -1  -4   4      155.75      155.41     10.99 o 
   0  -4   4        0.70        3.33      0.97 o 
   1  -4   4       55.72       66.51      4.09 o 
   2  -4   4      934.72     1049.21     15.02 o 
   3  -4   4     2066.13     2011.14     31.60 o 
   4  -4   4      428.36      401.87     20.17 o 
   5  -4   4      198.51      152.70     19.31 o 
   6  -4   4      165.96      162.77     11.47 o 
   7  -4   4      293.12      277.02     20.42 o 
   8  -4   4        4.81        9.90      3.95 o 
  -8  -3   4      147.70      128.22     16.66 o 
  -7  -3   4       54.27       50.03     10.08 o 
  -6  -3   4      169.48      164.89     11.78 o 
  -5  -3   4      206.24      196.88     19.17 o 
  -4  -3   4      691.56      710.72     38.71 o 
  -3  -3   4     2464.90     2367.96     29.99 o 
  -2  -3   4     1058.16     1196.27     15.60 o 
  -1  -3   4     6292.75     6753.59    275.99 o 
   0  -3   4        7.42        5.74      0.61 o 
   1  -3   4     2930.20     2955.74     77.71 o 
   2  -3   4       87.70      104.71      6.57 o 
   3  -3   4     3084.78     2987.02     84.45 o 
   4  -3   4      125.81      112.09      7.90 o 
   5  -3   4     1931.05     1739.07     98.17 o 
   6  -3   4      289.28      268.52     21.14 o 
   7  -3   4        0.78        8.47      4.87 o 
   8  -3   4       13.57       11.65      2.33 o 
  -8  -2   4        3.31        7.24      3.34 o 
  -7  -2   4      248.52      248.17     18.47 o 
  -6  -2   4      411.89      457.04     34.44 o 
  -5  -2   4      543.97      578.34     32.69 o 
  -4  -2   4      816.67      920.89     41.58 o 
  -3  -2   4      685.91      754.72     12.27 o 
  -2  -2   4     3712.47     3678.34     48.43 o 
  -1  -2   4        7.37        3.48      0.58 o 
   0  -2   4     4915.37     5188.90    156.71 o 
   1  -2   4       37.20       34.19      1.48 o 
   2  -2   4      328.32      263.27     10.79 o 
   3  -2   4     4877.07     5318.39     96.62 o 
   4  -2   4     6509.18     6410.29    242.36 o 
   5  -2   4      117.29      109.63      7.10 o 
   6  -2   4      427.30      429.96     31.71 o 
   7  -2   4       78.23       84.08     13.50 o 
   8  -2   4        3.42        8.94      2.41 o 
   9  -2   4       31.05       18.54      4.44 o 
  -8  -1   4      250.82      267.42     28.41 o 
  -7  -1   4       92.76       93.08     20.27 o 
  -6  -1   4     1625.14     1663.04     91.99 o 
  -5  -1   4      829.04      842.89     37.83 o 
  -4  -1   4      465.31      460.90     25.85 o 
  -3  -1   4     2781.26     3160.46    123.85 o 
  -2  -1   4       58.90       54.87      2.19 o 
  -1  -1   4      151.65      199.38      6.39 o 
   0  -1   4        2.62        3.42      0.74 o 
   1  -1   4     1267.15     1207.16     30.94 o 
   2  -1   4      256.07      284.41     16.25 o 
   3  -1   4     2904.25     2895.35     66.48 o 
   4  -1   4     6493.70     6867.46    273.21 o 
   5  -1   4      333.99      326.76     16.64 o 
   6  -1   4      735.90      755.87     34.27 o 
   7  -1   4      117.91      124.93      9.29 o 
   8  -1   4      478.78      477.07     30.73 o 
   9  -1   4       67.53       79.82     25.18 o 
  -8   0   4        9.75        6.88      2.92 o 
  -7   0   4      655.67      579.72     36.89 o 
  -6   0   4       81.85       86.27      9.84 o 
  -5   0   4     2446.38     2465.69    108.58 o 
  -4   0   4       74.15       61.46      3.80 o 
  -3   0   4     2175.66     2212.27     35.69 o 
  -2   0   4       31.99       36.22      2.80 o 
  -1   0   4      215.03      212.16      7.89 o 
   0   0   4      350.99      330.52     11.67 o 
   1   0   4       53.05       47.16      3.19 o 
   2   0   4      247.80      234.54      9.49 o 
   3   0   4        1.46        4.81      1.64 o 
   4   0   4       39.48       32.82      3.21 o 
   5   0   4     4014.48     4174.89     87.79 o 
   6   0   4       17.31       18.07      2.65 o 
   7   0   4      835.04      850.67     47.73 o 
   8   0   4       15.77       14.40      8.51 o 
   9   0   4      610.22      663.12     71.03 o 
  -8   1   4       64.48       44.75      8.71 o 
  -7   1   4      281.08      314.15     38.88 o 
  -6   1   4      605.65      620.86     33.77 o 
  -5   1   4        0.99        3.76      1.68 o 
  -4   1   4     2055.57     1957.12     48.47 o 
  -3   1   4      962.04      895.38     27.09 o 
  -2   1   4     1403.48     1297.87     37.01 o 
  -1   1   4     1744.61     1791.91     15.23 o 
   0   1   4        0.85        3.47      1.05 o 
   1   1   4     1438.92     1464.01     25.95 o 
   2   1   4        8.84       10.28      4.98 o 
   3   1   4      411.88      362.88     17.90 o 
   4   1   4     2006.08     2141.18     95.64 o 
   5   1   4     2847.63     3106.54     65.46 o 
   6   1   4      687.94      736.62     41.88 o 
   7   1   4      116.85      116.45     17.45 o 
   8   1   4      580.38      596.65     37.57 o 
   9   1   4        0.39        4.88      2.70 o 
  -8   2   4        6.11       14.85      5.60 o 
  -7   2   4        3.49        3.94      2.18 o 
  -6   2   4      445.34      458.85     32.53 o 
  -5   2   4      144.81      152.03     10.26 o 
  -4   2   4      370.30      355.77     19.79 o 
  -3   2   4     1031.29     1139.50     32.48 o 
  -2   2   4     3383.78     3433.39    129.91 o 
  -1   2   4      574.62      656.25     18.64 o 
   0   2   4     3951.98     4049.82     36.49 o 
   1   2   4     1413.21     1497.22     18.19 o 
   2   2   4     1889.00     1759.03     55.54 o 
   3   2   4      304.85      311.28     13.02 o 
   4   2   4     3041.22     3242.21     71.04 o 
   5   2   4      300.72      310.42     10.49 o 
   6   2   4      927.16      908.90     34.80 o 
   7   2   4      183.19      193.24     13.79 o 
   8   2   4      219.73      245.82     53.95 o 
   9   2   4       18.06       19.64      5.89 o 
  -7   3   4        3.36        6.49      4.53 o 
  -6   3   4      175.97      171.91     16.61 o 
  -5   3   4     1352.59     1355.25    101.80 o 
  -4   3   4      335.50      280.32     43.47 o 
  -3   3   4     1593.67     1682.91     47.61 o 
  -2   3   4      131.00      118.29      8.62 o 
  -1   3   4     3362.57     3658.37     65.12 o 
   0   3   4     2014.57     2229.27     72.98 o 
   1   3   4     7029.59     7694.47    191.56 o 
   2   3   4       84.92       97.11      6.21 o 
   3   3   4     2982.26     3065.80     56.53 o 
   4   3   4      907.22      925.48     26.00 o 
   5   3   4      300.64      261.04      9.83 o 
   6   3   4       81.61       84.02      5.88 o 
   7   3   4     1103.87     1174.32     54.70 o 
   8   3   4        3.29        3.50      6.71 o 
   9   3   4        0.43        8.30      3.31 o 
  -7   4   4      343.73      288.03     26.86 o 
  -6   4   4      115.49      111.92     13.86 o 
  -5   4   4      801.51      752.35     64.00 o 
  -4   4   4      413.71      368.43     31.60 o 
  -3   4   4     1887.23     2115.38    228.89 o 
  -2   4   4      572.13      538.67     16.64 o 
  -1   4   4       37.44       42.79      7.74 o 
   0   4   4      678.35      711.58     44.19 o 
   1   4   4     2016.66     2206.76     65.89 o 
   2   4   4     2128.21     1665.14    191.50 o 
   3   4   4       39.33       39.91      3.25 o 
   4   4   4      585.53      647.71     27.96 o 
   5   4   4      243.46      218.75     11.96 o 
   6   4   4        0.48        3.27      1.04 o 
   7   4   4      267.77      276.53     20.86 o 
   8   4   4      397.34      420.53     34.40 o 
   9   4   4      222.36      231.59     28.60 o 
  -7   5   4        0.73       12.86      3.24 o 
  -6   5   4      633.57      577.45     65.89 o 
  -5   5   4       44.06       54.64      8.09 o 
  -4   5   4     1088.74     1155.45    147.13 o 
  -3   5   4      261.44      281.40     39.21 o 
  -2   5   4     2798.61     2761.22     87.36 o 
  -1   5   4      504.69      619.85     39.74 o 
   0   5   4       35.90       26.80      9.06 o 
   1   5   4      651.11      550.84     37.37 o 
   2   5   4      233.34      242.89     11.50 o 
   3   5   4      293.86      307.66     18.44 o 
   4   5   4      110.83       93.17      5.75 o 
   5   5   4      288.61      283.49     15.14 o 
   6   5   4      498.91      495.22     21.15 o 
   7   5   4      386.21      392.02     29.27 o 
   8   5   4      741.47      748.44     46.70 o 
   9   5   4       23.91       32.83     17.96 o 
  -7   6   4       71.70       74.00     11.33 o 
  -6   6   4       15.25       18.81      4.95 o 
  -5   6   4      199.47      219.14     29.01 o 
  -4   6   4      181.10      185.81     33.40 o 
  -3   6   4     2182.85     2454.13    222.11 o 
  -2   6   4       67.65       68.23      9.92 o 
  -1   6   4      729.69      763.88     82.36 o 
   0   6   4     1795.88     2007.51    168.74 o 
   1   6   4       49.17       35.37     11.24 o 
   2   6   4     1538.01     1525.57     78.78 o 
   3   6   4      139.13      103.84     15.54 o 
   4   6   4     2728.85     2667.03     92.95 o 
   5   6   4      213.83      163.79     28.91 o 
   6   6   4      810.37      820.05     40.64 o 
   7   6   4      168.24      175.49     16.50 o 
   8   6   4      215.66      191.99     26.64 o 
   9   6   4       87.20       78.27     12.71 o 
  -6   7   4        3.11        6.88      3.05 o 
  -5   7   4      154.54      156.50     29.52 o 
  -4   7   4       63.71       78.81      9.90 o 
  -3   7   4       60.26       66.86      6.21 o 
  -2   7   4      631.85      666.22     66.24 o 
  -1   7   4     1754.11     1809.73    143.24 o 
   0   7   4       21.46       32.17      6.28 o 
   1   7   4     2389.32     1702.28    139.44 o 
   2   7   4      284.29      332.53     25.55 o 
   3   7   4     2446.14     2785.23    202.68 o 
   4   7   4      146.10      124.11     11.53 o 
   5   7   4      635.04      588.79     25.06 o 
   6   7   4      242.41      215.26     34.00 o 
   7   7   4      742.64      695.45     41.01 o 
   8   7   4        1.65       10.59      6.33 o 
   9   7   4        1.25       -0.51      4.13 o 
  -6   8   4       33.54       26.46      4.30 o 
  -5   8   4      237.11      300.90     18.28 o 
  -4   8   4       23.31       11.87      4.68 o 
  -3   8   4      756.22      724.87     60.24 o 
  -2   8   4      313.85      282.37     32.12 o 
  -1   8   4        1.13        7.78      9.73 o 
   0   8   4      319.54      377.00     40.89 o 
   1   8   4        0.53       13.28     12.74 o 
   2   8   4     2548.82     2270.51    312.52 o 
   3   8   4       70.98       76.04      7.84 o 
   4   8   4      172.95      181.98     12.81 o 
   5   8   4      301.57      342.68     23.51 o 
   6   8   4        9.34       13.25      3.00 o 
   7   8   4      584.37      569.06     41.15 o 
   8   8   4      282.48      317.06     39.16 o 
  -5   9   4        8.40        9.39      3.69 o 
  -4   9   4     1047.63      946.87    115.64 o 
  -3   9   4       33.68       39.84     12.21 o 
  -2   9   4     1318.14     1225.93    196.98 o 
  -1   9   4       17.17       14.20      6.06 o 
   0   9   4       54.72       83.98      9.13 o 
   1   9   4       74.03       86.81     19.09 o 
   2   9   4      438.78      365.96     67.39 o 
   3   9   4       62.45       62.59      9.25 o 
   4   9   4        0.59        7.65      4.02 o 
   5   9   4        9.43        8.77      5.35 o 
   6   9   4     1134.39     1125.25     47.75 o 
   7   9   4      373.55      347.31     37.64 o 
   8   9   4      196.01      169.68     25.50 o 
  -5  10   4      127.11      147.25     25.59 o 
  -4  10   4       24.48       28.26      6.66 o 
  -3  10   4     1328.99     1237.22    173.65 o 
  -2  10   4      131.58       92.23     13.82 o 
  -1  10   4      104.90      100.48     25.37 o 
   0  10   4      332.44      331.74     48.61 o 
   1  10   4       32.46       44.04      5.98 o 
   2  10   4      713.29      654.71    137.34 o 
   3  10   4       31.31       21.57      7.10 o 
   4  10   4       70.84       82.64      9.51 o 
   5  10   4       23.37       28.45      3.08 o 
   6  10   4      297.11      276.77     18.13 o 
   7  10   4      168.07      156.20     18.16 o 
   8  10   4       28.06       26.69      6.35 o 
  -4  11   4       42.58       54.70     11.72 o 
  -3  11   4      530.30      480.26     44.27 o 
  -2  11   4       50.26       62.01     10.90 o 
  -1  11   4      516.44      429.20     94.98 o 
   0  11   4        4.55       16.11     15.84 o 
   1  11   4      697.10      749.23     56.03 o 
   2  11   4       10.39        5.11      2.91 o 
   3  11   4     1349.86     1464.95     93.28 o 
   4  11   4       82.06       74.30     10.12 o 
   5  11   4      633.34      636.61     33.01 o 
   6  11   4       15.37       13.55      2.16 o 
   7  11   4       93.08       78.53     11.78 o 
  -3  12   4      175.84      194.82     29.90 o 
  -2  12   4      191.78      202.49     35.20 o 
  -1  12   4       16.84       21.96     13.02 o 
   0  12   4      146.56      194.13     18.84 o 
   1  12   4       43.12       32.23      6.52 o 
   2  12   4      674.15      702.77    139.41 o 
   3  12   4        8.32       19.19      5.49 o 
   4  12   4     1259.14     1453.59     72.62 o 
   5  12   4       23.21       23.33      3.66 o 
   6  12   4       62.25       56.13      7.30 o 
   7  12   4       46.58       43.42      9.69 o 
  -2  13   4      159.92      197.03     32.10 o 
  -1  13   4       93.46      121.91     17.69 o 
   0  13   4      106.71      110.25     13.29 o 
   1  13   4       10.48       27.85     11.23 o 
   2  13   4        0.10        5.28      5.22 o 
   3  13   4      119.67       86.35     29.49 o 
   4  13   4       45.32       44.96      7.07 o 
   5  13   4      200.93      224.04     20.52 o 
   6  13   4      110.59      109.16     17.33 o 
  -1  14   4      276.98      279.20     61.03 o 
   0  14   4       39.29       49.74     12.52 o 
   1  14   4        9.81       15.34      8.93 o 
   2  14   4      114.26       84.65     10.12 o 
   3  14   4        3.79       18.41      5.93 o 
   4  14   4       42.63       48.23     12.46 o 
   5  14   4       13.03       14.08      3.22 o 
   1  15   4      312.90      248.10     31.77 o 
   2  15   4        5.44        6.66      9.59 o 
   3  15   4      499.59      507.36     57.15 o 
  -1 -14   5       46.99       47.19     10.97 o 
  -4 -13   5       83.86       91.70     16.13 o 
  -3 -13   5      248.10      281.14     30.77 o 
  -2 -13   5        0.01        8.05     12.85 o 
  -1 -13   5      572.02      702.95     68.82 o 
   0 -13   5       29.92       30.88     26.54 o 
   1 -13   5      394.86      407.74     61.84 o 
   2 -13   5       27.12       39.89      8.51 o 
  -5 -12   5       36.23       40.55      8.04 o 
  -4 -12   5      135.44      156.33     19.74 o 
  -3 -12   5       17.09       23.33      3.75 o 
  -2 -12   5      129.56      152.21     12.74 o 
  -1 -12   5        2.23        5.49      2.79 o 
   0 -12   5     1105.12     1334.87    126.98 o 
   1 -12   5        9.57        7.58      3.29 o 
   2 -12   5      267.02      274.24     32.91 o 
   3 -12   5      198.26      199.89     29.77 o 
  -5 -11   5       60.36       71.35      9.56 o 
  -4 -11   5      334.88      370.31     30.72 o 
  -3 -11   5       13.68       13.80      5.78 o 
  -2 -11   5       11.96        9.24      2.16 o 
  -1 -11   5        1.48        3.58      1.58 o 
   0 -11   5      295.50      262.52     27.54 o 
   1 -11   5      288.70      302.49     72.71 o 
   2 -11   5       32.96       16.89      8.11 o 
   3 -11   5        9.03       10.97     13.88 o 
   4 -11   5      576.14      592.95     55.21 o 
  -6 -10   5       32.39       35.42      7.10 o 
  -5 -10   5      271.31      271.26     24.66 o 
  -4 -10   5       21.61       19.61      3.37 o 
  -3 -10   5      120.66      154.72     18.66 o 
  -2 -10   5      499.68      363.49     52.44 o 
  -1 -10   5       14.22        9.61      3.16 o 
   0 -10   5       24.70       39.87     12.51 o 
   1 -10   5      441.74      596.41     84.72 o 
   2 -10   5        4.47        8.22      8.58 o 
   3 -10   5      104.49      131.51     32.49 o 
   4 -10   5       81.95      105.42     13.44 o 
   5 -10   5      276.07      263.46     29.93 o 
  -6  -9   5        3.66        9.68      2.82 o 
  -5  -9   5      554.17      612.40     38.50 o 
  -4  -9   5       43.86       45.98      7.92 o 
  -3  -9   5      498.51      506.64     35.54 o 
  -2  -9   5       23.97       25.34     13.38 o 
  -1  -9   5      544.48      487.10     58.15 o 
   0  -9   5      109.67       97.22     11.92 o 
   1  -9   5      987.06     1032.95     87.63 o 
   2  -9   5        1.72       32.59     17.31 o 
   3  -9   5      135.04      106.30     26.57 o 
   4  -9   5        0.68       11.97     11.65 o 
   5  -9   5       80.10       72.30      9.40 o 
   6  -9   5       48.23       50.75      9.78 o 
  -7  -8   5       10.20       12.55      3.58 o 
  -6  -8   5      328.54      319.41     29.97 o 
  -5  -8   5      165.28      149.30     14.84 o 
  -4  -8   5     1389.57     1582.10     70.83 o 
  -3  -8   5       16.38       17.37      3.46 o 
  -2  -8   5      370.71      382.74     32.84 o 
  -1  -8   5        6.30        9.51      4.70 o 
   0  -8   5     2962.29     2877.35    278.46 o 
   1  -8   5      764.82     1104.47    104.53 o 
   2  -8   5     1277.15     1380.93     98.54 o 
   3  -8   5      174.56      215.68     28.48 o 
   4  -8   5      438.79      522.08    100.84 o 
   5  -8   5      221.91      210.93     27.80 o 
   6  -8   5      229.64      237.46     24.34 o 
  -7  -7   5        0.22        4.30      3.07 o 
  -6  -7   5      109.42      132.02     17.17 o 
  -5  -7   5      121.44      136.96     21.16 o 
  -4  -7   5      326.05      319.89     19.11 o 
  -3  -7   5      409.02      452.94     23.09 o 
  -2  -7   5        9.38       10.32      4.63 o 
  -1  -7   5       38.96       32.68      3.86 o 
   0  -7   5      310.78      289.78     42.41 o 
   1  -7   5     1472.41     1945.88    144.68 o 
   2  -7   5      475.91      421.89     49.58 o 
   3  -7   5     1207.47     1101.72     89.54 o 
   4  -7   5      922.18      903.74     76.14 o 
   5  -7   5        8.78       19.71      7.38 o 
   6  -7   5      577.21      585.89     55.63 o 
   7  -7   5       34.98       38.30      4.67 o 
  -7  -6   5      227.02      240.52     24.33 o 
  -6  -6   5        4.44        8.15      3.36 o 
  -5  -6   5       48.74       60.68      8.93 o 
  -4  -6   5       30.75       27.46      3.12 o 
  -3  -6   5     1750.15     1703.77    122.97 o 
  -2  -6   5       20.48       20.81      2.93 o 
  -1  -6   5       66.18       55.31      4.33 o 
   0  -6   5      941.16      944.06     34.39 o 
   1  -6   5      130.22      139.38     16.52 o 
   2  -6   5      381.48      400.74     29.90 o 
   3  -6   5      139.87      130.34     11.99 o 
   4  -6   5       93.37       70.42     11.23 o 
   5  -6   5     1382.24     1683.01    133.75 o 
   6  -6   5      117.76      116.27     21.29 o 
   7  -6   5      979.03     1182.10    202.00 o 
  -8  -5   5      193.87      201.60     26.90 o 
  -7  -5   5        0.08        3.18      3.20 o 
  -6  -5   5       71.75       63.25     11.84 o 
  -5  -5   5      598.02      673.88    140.65 o 
  -4  -5   5      425.66      393.27     27.37 o 
  -3  -5   5      360.47      322.00     15.04 o 
  -2  -5   5      416.37      405.53     20.53 o 
  -1  -5   5     1237.87     1246.95     40.33 o 
   0  -5   5        5.01        2.18      1.50 o 
   1  -5   5     3589.47     3685.26    149.56 o 
   2  -5   5      624.01      647.40     32.18 o 
   3  -5   5      829.55      797.09     74.30 o 
   4  -5   5      268.61      238.09     13.80 o 
   5  -5   5      358.96      357.52     22.45 o 
   6  -5   5      735.99      734.11     61.55 o 
   7  -5   5       62.90       64.69     16.96 o 
   8  -5   5      145.65      157.78     18.96 o 
  -8  -4   5       17.10       16.77      3.64 o 
  -7  -4   5       92.55       93.60     20.02 o 
  -6  -4   5      110.10      107.51     17.14 o 
  -5  -4   5       70.53       54.86      5.56 o 
  -4  -4   5      624.24      636.08     23.16 o 
  -3  -4   5      284.23      324.70     17.44 o 
  -2  -4   5     4823.77     4810.95    155.97 o 
  -1  -4   5      107.27       85.92      3.95 o 
   0  -4   5     5834.67     5691.43    189.97 o 
   1  -4   5      815.98      811.32     15.22 o 
   2  -4   5     5992.96     6326.60    202.47 o 
   3  -4   5      181.50      165.48     21.03 o 
   4  -4   5     1353.54     1241.71     32.63 o 
   5  -4   5      139.61      118.56      9.11 o 
   6  -4   5      230.88      199.95     35.79 o 
   7  -4   5       49.19       42.24      8.44 o 
   8  -4   5       53.16       45.92      6.72 o 
  -8  -3   5       80.02       79.94     18.46 o 
  -7  -3   5        0.32        8.31      7.20 o 
  -6  -3   5        8.37       10.10      2.85 o 
  -5  -3   5      258.90      264.69     20.17 o 
  -4  -3   5      333.34      331.43     16.57 o 
  -3  -3   5     4305.90     4405.32    130.67 o 
  -2  -3   5     4600.41     5137.76     67.00 o 
  -1  -3   5      977.78     1057.25     18.09 o 
   0  -3   5     1274.67     1372.03     36.19 o 
   1  -3   5     4651.19     4481.77     74.87 o 
   2  -3   5       72.39       85.31      4.44 o 
   3  -3   5     5878.74     6081.33    115.94 o 
   4  -3   5      862.86      866.34     66.59 o 
   5  -3   5       86.88       76.76      6.91 o 
   6  -3   5      302.00      271.16     21.04 o 
   7  -3   5       44.59       52.95     10.41 o 
   8  -3   5      116.84       91.36     12.12 o 
  -8  -2   5        0.74       15.98      6.00 o 
  -7  -2   5      943.69      962.95     60.16 o 
  -6  -2   5       33.45       19.09     13.09 o 
  -5  -2   5      485.09      505.75     20.05 o 
  -4  -2   5     1653.82     1619.76     40.30 o 
  -3  -2   5     5303.46     5736.74    113.99 o 
  -2  -2   5     1633.27     1679.38     37.02 o 
  -1  -2   5      307.95      375.77     15.82 o 
   0  -2   5        3.84        6.00      1.56 o 
   1  -2   5      162.57      150.66      6.20 o 
   2  -2   5      888.28     1024.78     32.15 o 
   3  -2   5      229.52      194.99      7.14 o 
   4  -2   5     2956.49     2969.83    184.87 o 
   5  -2   5     1278.82     1204.97     45.06 o 
   6  -2   5      751.10      680.28     53.59 o 
   7  -2   5      856.52      873.52     45.76 o 
   8  -2   5        0.22        3.37      2.59 o 
   9  -2   5      219.66      266.78     53.46 o 
  -8  -1   5      424.49      404.30     44.19 o 
  -7  -1   5        1.12        6.99      2.96 o 
  -6  -1   5     1144.68     1150.56     59.95 o 
  -5  -1   5      139.36      131.32      9.11 o 
  -4  -1   5      501.55      542.52     27.81 o 
  -3  -1   5      111.59      112.29      9.58 o 
  -2  -1   5     1781.33     1819.38     25.19 o 
  -1  -1   5      462.20      513.14      7.84 o 
   0  -1   5      283.40      307.01      9.69 o 
   1  -1   5     1939.83     2005.69     24.70 o 
   2  -1   5       87.88       58.08      2.85 o 
   3  -1   5      128.35      108.53      5.67 o 
   4  -1   5        5.92        7.27      4.74 o 
   5  -1   5       32.30       39.51      4.13 o 
   6  -1   5       90.62       90.95      7.64 o 
   7  -1   5        9.05        9.13      3.40 o 
   8  -1   5     1089.15     1208.22    106.30 o 
   9  -1   5       38.12       25.01      4.71 o 
  -8   0   5        5.04        9.71      3.50 o 
  -7   0   5      492.90      531.65     54.46 o 
  -6   0   5       32.80       32.88      4.43 o 
  -5   0   5        6.81        6.53      1.44 o 
  -4   0   5     2420.11     2382.08     58.90 o 
  -3   0   5       75.39       68.52      4.13 o 
  -2   0   5     1370.87     1287.55     19.81 o 
  -1   0   5      241.51      221.52      7.74 o 
   0   0   5     2651.39     2682.04     24.84 o 
   1   0   5      188.22      199.86      6.69 o 
   2   0   5     3988.21     4054.51     68.85 o 
   3   0   5       78.41       64.83      4.66 o 
   4   0   5     2543.96     2502.12     79.69 o 
   5   0   5      135.66      137.53     10.06 o 
   6   0   5       52.62       52.05      6.94 o 
   7   0   5       45.17       52.61      7.65 o 
   8   0   5      270.21      234.65     17.52 o 
   9   0   5      148.96      133.55     16.42 o 
  -8   1   5       60.23       42.55      8.37 o 
  -7   1   5       47.73       48.52      9.14 o 
  -6   1   5       74.19       77.95     10.54 o 
  -5   1   5      115.51      110.13      8.27 o 
  -4   1   5       29.46       14.51      3.83 o 
  -3   1   5     2073.17     1918.06     78.55 o 
  -2   1   5      626.45      657.56     36.96 o 
  -1   1   5     2636.06     2533.31     63.48 o 
   0   1   5       36.75       37.61      4.30 o 
   1   1   5     5212.33     5932.68    205.88 o 
   2   1   5      231.00      268.76     11.08 o 
   3   1   5     3666.63     3596.25    113.46 o 
   4   1   5       53.96       61.74      6.52 o 
   5   1   5      832.12      832.76     33.40 o 
   6   1   5      745.35      747.62     34.48 o 
   7   1   5      124.38      133.47     11.58 o 
   8   1   5       23.84       19.91     11.54 o 
   9   1   5      182.21      179.31     32.20 o 
  -7   2   5      631.66      605.83     40.24 o 
  -6   2   5      176.43      187.72     22.53 o 
  -5   2   5       37.43       43.81      5.38 o 
  -4   2   5       66.65       72.26      5.63 o 
  -3   2   5     1247.82     1222.91     30.56 o 
  -2   2   5     2697.58     2565.94     90.78 o 
  -1   2   5     1086.33      982.38     17.47 o 
   0   2   5      996.65      995.97     24.39 o 
   1   2   5       51.10       60.64      6.95 o 
   2   2   5      568.07      531.59     17.93 o 
   3   2   5      567.33      634.83     57.10 o 
   4   2   5     2040.92     2009.52     68.70 o 
   5   2   5      495.48      475.87     14.95 o 
   6   2   5        0.86        5.88      2.97 o 
   7   2   5     1567.32     1656.03     74.24 o 
   8   2   5      123.13      129.49     16.86 o 
   9   2   5      133.87      146.37     18.65 o 
  -7   3   5       11.27       15.91      4.46 o 
  -6   3   5      889.12      917.70     48.17 o 
  -5   3   5        6.23       11.03      5.70 o 
  -4   3   5      168.94      161.18     11.43 o 
  -3   3   5      811.74      880.47     24.36 o 
  -2   3   5     2524.53     2677.21     38.05 o 
  -1   3   5      350.50      306.07     15.23 o 
   0   3   5      602.68      566.89     39.12 o 
   1   3   5      398.97      457.01     15.59 o 
   2   3   5     2275.46     2264.97    113.36 o 
   3   3   5      548.89      620.88     51.32 o 
   4   3   5       38.92       34.49      4.54 o 
   5   3   5       11.36       11.81      2.57 o 
   6   3   5      330.17      329.52     21.01 o 
   7   3   5        2.53        6.78      2.03 o 
   8   3   5     1938.51     2224.95    161.77 o 
   9   3   5       36.62       27.39      8.83 o 
  -7   4   5      266.85      343.14     32.19 o 
  -6   4   5        2.08       -0.41      1.65 o 
  -5   4   5      667.95      664.01     31.17 o 
  -4   4   5      548.38      549.44     25.64 o 
  -3   4   5      479.51      522.91     22.42 o 
  -2   4   5      770.22      712.25     26.19 o 
  -1   4   5     1115.77     1089.10     65.86 o 
   0   4   5     1198.15     1103.86     33.39 o 
   1   4   5        4.29        7.48      2.93 o 
   2   4   5     3422.64     3418.56    117.67 o 
   3   4   5      151.23      140.73      5.89 o 
   4   4   5     2511.84     2828.87    147.26 o 
   5   4   5      670.16      724.68     32.95 o 
   6   4   5      242.54      224.55     14.23 o 
   7   4   5      227.63      203.54     20.80 o 
   8   4   5      265.16      273.96     30.29 o 
   9   4   5      778.84      801.85     71.15 o 
  -7   5   5       23.02       16.61      5.75 o 
  -6   5   5      266.89      236.72     18.11 o 
  -5   5   5      294.36      324.61     23.86 o 
  -4   5   5       85.92       69.99      7.44 o 
  -3   5   5      905.52      804.59     83.07 o 
  -2   5   5        6.21       12.49      1.88 o 
  -1   5   5     3463.08     3580.07    220.41 o 
   0   5   5       45.96       53.42      5.54 o 
   1   5   5       18.22       55.11      8.87 o 
   2   5   5     2374.56     2771.70     91.58 o 
   3   5   5     5858.41     5096.23    115.88 o 
   4   5   5      317.75      309.99     26.86 o 
   5   5   5     2110.29     2399.01     83.97 o 
   6   5   5        1.23        3.46      1.73 o 
   7   5   5       77.49       60.11      7.82 o 
   8   5   5        2.40        7.84      3.26 o 
   9   5   5        3.59        6.23      4.23 o 
  -6   6   5       42.74       37.04     12.31 o 
  -5   6   5      318.48      280.16     19.23 o 
  -4   6   5       82.35       72.22      8.66 o 
  -3   6   5       77.90       85.75     16.22 o 
  -2   6   5     4107.87     3976.06    585.72 o 
  -1   6   5      575.57      449.11     50.58 o 
   0   6   5     1026.43      973.51     41.27 o 
   1   6   5        4.04        9.24      7.99 o 
   2   6   5      675.31      674.59     56.23 o 
   3   6   5       31.68       26.90      9.43 o 
   4   6   5     3008.69     2853.57    161.60 o 
   5   6   5        4.38        5.33      2.84 o 
   6   6   5      193.98      197.74     13.03 o 
   7   6   5     1059.02     1044.34     45.28 o 
   8   6   5       12.25       13.35      2.98 o 
   9   6   5       56.26       58.00     12.48 o 
  -6   7   5      821.87      929.67     77.89 o 
  -5   7   5       61.33       45.90      5.64 o 
  -4   7   5      962.05      850.36     76.13 o 
  -3   7   5       16.27       11.22      3.74 o 
  -2   7   5      334.60      402.58     33.36 o 
  -1   7   5      812.94      627.29     66.95 o 
   0   7   5      798.64      625.03     60.56 o 
   1   7   5     1735.55     1896.63    105.52 o 
   2   7   5        1.68        7.68      6.26 o 
   3   7   5       92.02       94.86     10.09 o 
   4   7   5        6.85        8.19      3.06 o 
   5   7   5      203.19      199.50     14.73 o 
   6   7   5      247.38      263.23     18.42 o 
   7   7   5       27.25       32.54      5.68 o 
   8   7   5      955.18      926.24     92.89 o 
   9   7   5        0.30        2.01     10.44 o 
  -6   8   5       46.14       42.68     12.37 o 
  -5   8   5      733.35      680.44     65.35 o 
  -4   8   5       47.36       56.52      9.57 o 
  -3   8   5     1223.83     1168.84    110.86 o 
  -2   8   5       44.72       66.37      7.00 o 
  -1   8   5       89.72      123.31     10.97 o 
   0   8   5       31.20       20.52     21.77 o 
   1   8   5      900.12      685.06    120.84 o 
   2   8   5      117.04      110.36     14.85 o 
   3   8   5      615.56      688.75     23.49 o 
   4   8   5     1030.33     1044.39     70.02 o 
   5   8   5       67.54       66.38      5.39 o 
   6   8   5      156.67      145.10      9.25 o 
   7   8   5      146.61      125.75     13.05 o 
   8   8   5       70.00       62.08      9.84 o 
  -5   9   5        0.09       13.25      3.07 o 
  -4   9   5      387.57      402.82     31.05 o 
  -3   9   5      124.10      129.45     14.32 o 
  -2   9   5      100.54      102.43     18.02 o 
  -1   9   5      846.51      941.12     64.12 o 
   0   9   5        0.32       19.11     10.24 o 
   1   9   5      638.62      491.87     65.65 o 
   2   9   5      105.90      133.93     19.55 o 
   3   9   5     1197.73     1436.61     65.45 o 
   4   9   5       74.04       73.64      6.87 o 
   5   9   5     1739.25     1545.90     71.90 o 
   6   9   5       86.55       73.23     10.32 o 
   7   9   5       53.03       56.82      9.35 o 
   8   9   5        3.89        5.25      3.32 o 
  -4  10   5        5.95       19.47      6.22 o 
  -3  10   5       28.21       37.63      6.69 o 
  -2  10   5      471.31      551.83     43.82 o 
  -1  10   5      264.86      301.21     40.25 o 
   0  10   5     1550.66     1647.24    129.26 o 
   1  10   5       74.45       53.39      9.73 o 
   2  10   5      994.34     1109.13     61.31 o 
   3  10   5      235.67      225.33     16.11 o 
   4  10   5      835.18      849.11     40.65 o 
   5  10   5      239.58      201.32     14.95 o 
   6  10   5      901.10      885.99     50.45 o 
   7  10   5       47.40       31.18     18.12 o 
   8  10   5      168.93      132.58     35.01 o 
  -4  11   5      210.05      231.90     38.08 o 
  -3  11   5       83.83       57.41     19.84 o 
  -2  11   5       75.70       77.15     10.09 o 
  -1  11   5      168.48      217.01     19.45 o 
   0  11   5     1008.36     1207.90     63.53 o 
   1  11   5      673.93      580.95     62.13 o 
   2  11   5      192.86      121.77     18.55 o 
   3  11   5       33.46       52.49      7.05 o 
   4  11   5      162.79      188.00     16.46 o 
   5  11   5      191.30      186.93     13.04 o 
   6  11   5       15.32       11.08      2.28 o 
   7  11   5      319.29      283.95     39.30 o 
  -3  12   5      340.63      346.29     60.88 o 
  -2  12   5       48.61       52.91     12.26 o 
  -1  12   5      156.31      182.95     22.10 o 
   0  12   5       10.97       14.53     19.46 o 
   1  12   5      340.90      275.80     53.66 o 
   2  12   5        5.25       17.29     23.89 o 
   3  12   5      142.87      148.98     23.50 o 
   4  12   5       59.57       73.58     10.06 o 
   5  12   5       96.45      107.41     11.10 o 
   6  12   5        0.70        6.46      2.57 o 
   7  12   5       57.59       65.95     12.99 o 
  -2  13   5      481.20      485.08     89.41 o 
  -1  13   5      141.46      150.01     19.31 o 
   0  13   5       24.06       29.50     21.41 o 
   1  13   5       99.17       66.41     18.72 o 
   2  13   5      131.48      146.44     43.48 o 
   3  13   5      117.54      124.71     14.90 o 
   4  13   5        2.23        4.82      2.22 o 
   5  13   5      294.47      275.45     25.55 o 
   6  13   5      127.33      113.94     18.38 o 
  -1  14   5       27.51       28.61      8.40 o 
   0  14   5      443.25      388.58     36.61 o 
   1  14   5       30.08       32.23     16.32 o 
   2  14   5      232.69      192.75     35.95 o 
   3  14   5        1.58        9.27      3.52 o 
   4  14   5      163.53      173.43     16.89 o 
   5  14   5        3.54        8.99      3.10 o 
  -3 -13   6      264.08      335.48     43.26 o 
  -2 -13   6        5.30        9.52      2.53 o 
  -1 -13   6       53.71       47.14     10.59 o 
   0 -13   6       36.06       33.27      4.88 o 
   1 -13   6       17.14       17.65      4.19 o 
  -4 -12   6       17.06       20.96      8.62 o 
  -3 -12   6       55.67       62.39      6.80 o 
  -2 -12   6        0.96        3.84      2.02 o 
  -1 -12   6        5.40       10.62      5.45 o 
   0 -12   6        3.14       15.83      6.07 o 
   1 -12   6      344.97      348.32     29.96 o 
   2 -12   6      435.64      430.98     47.95 o 
   3 -12   6       80.03       71.11     25.95 o 
  -5 -11   6       54.73       70.45     17.91 o 
  -4 -11   6        0.24        5.19      2.35 o 
  -3 -11   6      760.25      855.85     72.61 o 
  -2 -11   6        2.58        3.22      1.46 o 
  -1 -11   6       85.93       86.40     24.98 o 
   0 -11   6       19.92       40.84     20.48 o 
   1 -11   6      629.51      832.25    127.73 o 
   2 -11   6      201.39      211.64     45.11 o 
   3 -11   6      578.05      634.20    159.28 o 
   4 -11   6      170.40      181.80     23.62 o 
  -6 -10   6       23.95       27.41      6.16 o 
  -5 -10   6       26.55       29.14      4.27 o 
  -4 -10   6      607.68      634.34     60.33 o 
  -3 -10   6      485.41      505.95     42.19 o 
  -2 -10   6      882.58      961.97     49.96 o 
  -1 -10   6        1.92        3.80      2.61 o 
   0 -10   6      990.31     1200.68     93.23 o 
   1 -10   6        0.70        9.74      9.81 o 
   2 -10   6      836.28     1004.83    155.17 o 
   4 -10   6      491.60      621.71     64.20 o 
   5 -10   6        5.44       13.95     10.16 o 
  -6  -9   6       77.74       81.55     14.19 o 
  -5  -9   6       32.13       43.46      9.82 o 
  -4  -9   6        1.59        4.88      1.62 o 
  -3  -9   6      768.27      849.74     44.25 o 
  -2  -9   6      799.02      902.42     57.47 o 
  -1  -9   6      950.98      839.27     83.20 o 
   0  -9   6       71.15       75.65     20.92 o 
   1  -9   6      183.55      257.27     40.48 o 
   2  -9   6      100.59      130.41     22.43 o 
   3  -9   6     1550.78     1716.90    132.03 o 
   4  -9   6       44.60       35.56     13.40 o 
   5  -9   6      244.03      236.14     36.83 o 
   6  -9   6        9.50       11.24      3.79 o 
  -6  -8   6       85.91       81.61     11.13 o 
  -5  -8   6      249.07      263.82     23.53 o 
  -4  -8   6       74.62       70.27      9.13 o 
  -3  -8   6      217.07      219.08     17.22 o 
  -2  -8   6      159.15      156.43     12.77 o 
  -1  -8   6        4.20        4.05      1.95 o 
   0  -8   6       41.15       53.23     24.19 o 
   1  -8   6      944.97      911.44    112.81 o 
   2  -8   6       20.15       72.78     15.86 o 
   3  -8   6       25.51       39.58     12.01 o 
   4  -8   6      222.77      255.46     35.99 o 
   5  -8   6      264.39      280.08     41.78 o 
   6  -8   6       48.89       52.68     13.59 o 
  -7  -7   6       11.04       13.62      3.14 o 
  -6  -7   6      861.88      989.53     99.18 o 
  -5  -7   6        0.14        7.23      3.07 o 
  -4  -7   6      487.02      528.60     48.27 o 
  -3  -7   6      413.66      444.65     38.96 o 
  -2  -7   6       23.36       23.09      3.70 o 
  -1  -7   6      316.53      338.81     24.25 o 
   0  -7   6      103.50      104.81     14.03 o 
   1  -7   6       31.98       20.12      6.88 o 
   2  -7   6      339.99      359.02     32.38 o 
   3  -7   6      353.71      307.17     35.34 o 
   4  -7   6      651.45      714.88     60.64 o 
   5  -7   6      148.23      177.40     26.41 o 
   6  -7   6      131.54      161.54     24.14 o 
   7  -7   6        0.55       21.07      9.58 o 
  -7  -6   6      134.69      134.76     17.37 o 
  -6  -6   6       21.19       19.35      3.57 o 
  -5  -6   6      346.01      398.67     34.77 o 
  -4  -6   6      366.46      364.49     27.60 o 
  -3  -6   6       57.07       50.30      4.86 o 
  -2  -6   6     2003.72     2200.49    104.26 o 
  -1  -6   6       60.21       67.68      6.14 o 
   0  -6   6      411.49      442.12     22.08 o 
   1  -6   6      161.93      156.92     25.06 o 
   2  -6   6      986.50      966.86     37.19 o 
   3  -6   6      131.38      143.15     15.80 o 
   4  -6   6     1290.94     1315.76     80.30 o 
   5  -6   6      224.06      239.57     24.82 o 
   6  -6   6       30.10       28.12      9.87 o 
   7  -6   6       14.52       11.62      7.90 o 
  -7  -5   6      147.26      150.82     19.01 o 
  -6  -5   6       50.56       69.68     10.80 o 
  -5  -5   6        1.97        5.67      2.99 o 
  -4  -5   6      334.00      313.40     16.75 o 
  -3  -5   6      575.19      522.47     32.84 o 
  -2  -5   6      458.22      448.44     19.89 o 
  -1  -5   6     4680.75     4495.33    152.94 o 
   0  -5   6        9.51        8.32      3.85 o 
   1  -5   6     2236.75     2139.88     43.98 o 
   2  -5   6        1.51        2.99      4.00 o 
   3  -5   6     1077.04     1129.35     63.73 o 
   4  -5   6        4.61        4.64      2.39 o 
   5  -5   6      321.28      349.72     21.89 o 
   6  -5   6       72.52       65.96     12.70 o 
   7  -5   6      133.71      182.81     25.76 o 
   8  -5   6      294.02      292.51     54.82 o 
  -7  -4   6      443.47      537.49     35.39 o 
  -6  -4   6      420.47      402.14     28.63 o 
  -5  -4   6        3.29       13.83      4.46 o 
  -4  -4   6      289.45      240.69     13.46 o 
  -3  -4   6      759.24      751.05     19.37 o 
  -2  -4   6      513.24      500.32     17.29 o 
  -1  -4   6      198.27      157.26      8.38 o 
   0  -4   6     4102.25     4421.06     49.03 o 
   1  -4   6        3.78        4.79      0.77 o 
   2  -4   6      274.99      240.46     17.93 o 
   3  -4   6      963.22      992.79     53.64 o 
   4  -4   6       32.34       26.54      7.53 o 
   5  -4   6       30.96       40.61      6.14 o 
   6  -4   6        0.65        2.56      1.47 o 
   7  -4   6      847.99      759.60     96.74 o 
   8  -4   6       66.15       40.87      9.58 o 
  -7  -3   6       31.10       25.51      5.56 o 
  -6  -3   6      982.32     1037.33     59.16 o 
  -5  -3   6      293.20      267.35     18.61 o 
  -4  -3   6      280.43      267.03     24.67 o 
  -3  -3   6      209.73      202.35     13.90 o 
  -2  -3   6      936.97      996.91     34.97 o 
  -1  -3   6        3.87        7.78      1.49 o 
   0  -3   6      265.96      266.78     10.68 o 
   1  -3   6       19.91       13.47      1.13 o 
   2  -3   6      182.65      184.90      7.48 o 
   3  -3   6      103.48       93.64      8.53 o 
   4  -3   6     1892.51     1971.94     68.26 o 
   5  -3   6      423.91      384.20     28.67 o 
   6  -3   6        3.58        5.37      1.65 o 
   7  -3   6      135.47      131.42     15.43 o 
   8  -3   6      788.54      780.33    108.97 o 
  -7  -2   6      150.29      173.91     18.08 o 
  -6  -2   6       33.82       22.43      4.24 o 
  -5  -2   6      251.84      266.59     16.72 o 
  -4  -2   6      569.23      524.85     32.52 o 
  -3  -2   6      130.02      135.80      8.02 o 
  -2  -2   6     1724.69     1589.12     48.28 o 
  -1  -2   6       11.48       16.02      1.20 o 
   0  -2   6     3108.06     3434.41     71.13 o 
   1  -2   6        1.41        3.06      1.08 o 
   2  -2   6     3956.08     4366.68    112.33 o 
   3  -2   6       30.72       32.34      2.28 o 
   4  -2   6     2169.28     2206.92     48.48 o 
   5  -2   6      681.53      705.10     22.58 o 
   6  -2   6        5.07        9.98      1.84 o 
   7  -2   6        6.46        6.84      4.84 o 
   8  -2   6       12.86        8.17      2.80 o 
  -7  -1   6       40.00       33.15      7.86 o 
  -6  -1   6       52.03       44.10      8.65 o 
  -5  -1   6      277.46      280.32     17.53 o 
  -4  -1   6      166.30      135.51     13.58 o 
  -3  -1   6      947.04      736.69     75.02 o 
  -2  -1   6      727.99      828.24     24.51 o 
  -1  -1   6     7557.38     7853.13    164.68 o 
   0  -1   6      279.42      298.03     14.64 o 
   1  -1   6     8665.63     8775.38    213.39 o 
   2  -1   6        3.16       12.15      2.65 o 
   3  -1   6     2859.95     2942.15    148.90 o 
   4  -1   6      301.53      324.23     12.43 o 
   5  -1   6     3083.94     2377.22    348.57 o 
   6  -1   6      261.38      271.47     18.37 o 
   7  -1   6       94.79       91.66     13.41 o 
   8  -1   6       91.64      109.44     14.21 o 
   9  -1   6       30.50       31.80      8.79 o 
  -7   0   6      314.85      299.51     32.86 o 
  -6   0   6      566.93      581.44     34.38 o 
  -5   0   6      396.44      380.44     26.87 o 
  -4   0   6        3.59        4.10      1.41 o 
  -3   0   6       25.18       27.32      1.98 o 
  -2   0   6     1174.43     1175.32     24.45 o 
  -1   0   6      423.99      468.41     19.20 o 
   0   0   6     4752.65     4996.76    144.14 o 
   1   0   6       63.49       52.51      2.31 o 
   2   0   6     1298.47     1244.64     27.45 o 
   3   0   6     1828.51     1898.20     35.68 o 
   4   0   6     2008.82     2104.10     92.08 o 
   5   0   6      162.88      176.42     12.60 o 
   6   0   6      105.53      126.64     12.19 o 
   7   0   6      634.86      636.80     35.46 o 
   8   0   6       60.99       66.64      9.26 o 
   9   0   6      237.25      262.90     29.07 o 
  -7   1   6       10.97       12.32      4.22 o 
  -6   1   6     1220.72     1144.20     52.88 o 
  -5   1   6      472.73      433.00     26.56 o 
  -4   1   6     2325.90     2215.48     80.19 o 
  -3   1   6        3.53        1.95      0.72 o 
  -2   1   6       34.43       13.18      2.28 o 
  -1   1   6       45.31       62.03      2.84 o 
   0   1   6      532.50      498.89     14.43 o 
   1   1   6      985.74      969.97     17.83 o 
   2   1   6        2.94        4.16      0.77 o 
   3   1   6      155.60      173.55     10.13 o 
   4   1   6     1153.12     1175.88     17.12 o 
   5   1   6       78.66       97.22     11.58 o 
   6   1   6     2001.75     2102.07     93.44 o 
   7   1   6       13.05       12.71      3.40 o 
   8   1   6      456.32      465.96     28.00 o 
   9   1   6       13.49       18.28      3.56 o 
  -7   2   6       90.97       87.86     12.28 o 
  -6   2   6       67.86       60.81      9.62 o 
  -5   2   6     1197.46     1182.54     53.66 o 
  -4   2   6       34.10       34.03      4.40 o 
  -3   2   6     1937.57     2038.68     50.89 o 
  -2   2   6      492.62      534.57     24.00 o 
  -1   2   6      177.79      156.77     15.51 o 
   0   2   6      962.35      865.77     12.63 o 
   1   2   6       34.39       31.96      1.81 o 
   2   2   6      331.06      298.79     24.47 o 
   3   2   6       89.49      103.18      5.64 o 
   4   2   6     1009.32      984.74     36.07 o 
   5   2   6     1603.35     1679.36     93.28 o 
   6   2   6      353.43      376.28     27.09 o 
   7   2   6      406.20      422.15     27.80 o 
   8   2   6       10.04        7.17      3.75 o 
   9   2   6      183.60      176.81     22.28 o 
  -7   3   6       51.95       43.23      8.33 o 
  -6   3   6      297.09      304.71     24.58 o 
  -5   3   6      370.20      387.76     24.11 o 
  -4   3   6        3.53        6.42      1.82 o 
  -3   3   6      296.96      275.26     14.28 o 
  -2   3   6      764.97      709.13     24.26 o 
  -1   3   6     3688.32     3592.86    137.55 o 
   0   3   6     1254.24     1179.20     40.55 o 
   1   3   6     4678.57     4860.11    192.58 o 
   2   3   6      820.27      927.62     29.08 o 
   3   3   6     1155.63     1216.51     45.85 o 
   4   3   6      178.76      171.36     11.82 o 
   5   3   6     1534.57     1623.11     73.90 o 
   6   3   6      106.37      135.13     11.23 o 
   7   3   6      513.82      533.20     33.60 o 
   8   3   6       93.98       94.18     12.66 o 
   9   3   6        0.87        3.53      2.39 o 
  -7   4   6        1.08       12.17      4.24 o 
  -6   4   6      162.27      132.06     11.90 o 
  -5   4   6       64.12       70.71      9.56 o 
  -4   4   6      786.72      807.73     32.32 o 
  -3   4   6      146.46      117.26     11.94 o 
  -2   4   6     1102.62     1123.44     32.58 o 
  -1   4   6     1067.01     1269.09     21.29 o 
   0   4   6     2478.00     2298.56     91.90 o 
   1   4   6       14.70       16.72      4.65 o 
   2   4   6     3131.17     3052.37    147.09 o 
   3   4   6     1696.26     1740.49    116.50 o 
   4   4   6     1212.98     1338.96     68.15 o 
   5   4   6       14.10       21.36      3.74 o 
   6   4   6      388.13      353.85     22.71 o 
   7   4   6       77.46       66.22      8.74 o 
   8   4   6      267.41      297.03     45.08 o 
   9   4   6      122.44      113.98     19.26 o 
  -6   5   6      371.00      378.18     21.27 o 
  -5   5   6      599.22      567.71     51.91 o 
  -4   5   6     1328.31     1402.74     82.58 o 
  -3   5   6      646.67      703.08     32.93 o 
  -2   5   6      437.53      456.61     32.50 o 
  -1   5   6      251.71      276.17     17.09 o 
   0   5   6     1176.54     1193.58     34.73 o 
   1   5   6     1691.55     1390.46     93.34 o 
   2   5   6     1461.55     1607.18     24.08 o 
   3   5   6     1087.17      932.04     47.69 o 
   4   5   6      482.69      466.38     18.11 o 
   5   5   6      249.15      227.43     17.25 o 
   6   5   6      303.85      301.30     20.51 o 
   7   5   6      183.27      195.31     16.08 o 
   8   5   6      265.87      247.77     28.17 o 
   9   5   6       16.92        6.78      3.13 o 
  -6   6   6       15.40       19.63      7.09 o 
  -5   6   6      836.40      867.93     57.74 o 
  -4   6   6       19.61       27.62      4.87 o 
  -3   6   6     1299.28     1368.48    106.74 o 
  -2   6   6       88.58       68.33     11.83 o 
  -1   6   6       19.09       21.69      9.03 o 
   0   6   6      590.88      688.88     45.73 o 
   1   6   6      897.17      918.61     41.77 o 
   2   6   6      113.16      142.61     10.61 o 
   3   6   6      197.93      188.16     22.98 o 
   4   6   6       83.61       95.71     10.57 o 
   5   6   6       53.56       55.72      8.58 o 
   6   6   6        6.26       17.75      2.56 o 
   7   6   6      648.49      613.19     29.90 o 
   8   6   6       11.18       24.16      8.24 o 
   9   6   6      245.60      272.78     36.55 o 
  -6   7   6       58.26       86.75     13.07 o 
  -5   7   6      467.98      488.51     41.21 o 
  -4   7   6      215.05      233.15     17.59 o 
  -3   7   6        5.08       10.63      2.64 o 
  -2   7   6     1322.71     1072.64    101.87 o 
  -1   7   6      211.94      250.42     29.00 o 
   0   7   6      110.42      113.83     14.34 o 
   1   7   6     2448.32     2380.96    114.97 o 
   2   7   6      120.11      112.96     10.94 o 
   3   7   6     1236.02     1309.41     93.09 o 
   4   7   6      361.76      340.07     22.76 o 
   5   7   6      385.02      351.31     23.03 o 
   6   7   6      422.68      426.12     29.40 o 
   7   7   6      657.50      638.44     30.07 o 
   8   7   6      249.71      253.50     28.77 o 
   9   7   6        3.91        6.43      2.24 o 
  -5   8   6       13.43       22.04      4.32 o 
  -4   8   6      307.44      257.84     35.75 o 
  -3   8   6       95.27      105.78     28.50 o 
  -2   8   6       46.78       42.74     26.42 o 
  -1   8   6      275.03      223.57     67.54 o 
   0   8   6      896.71      919.23     46.32 o 
   1   8   6        0.48       10.86     24.27 o 
   2   8   6     2807.49     2928.11    157.47 o 
   3   8   6       81.40       84.22     13.67 o 
   4   8   6      563.97      554.01     26.39 o 
   5   8   6       55.38       67.72      8.45 o 
   6   8   6      511.56      552.15     32.32 o 
   7   8   6        1.49        6.92      5.03 o 
   8   8   6      260.47      211.17     26.75 o 
  -5   9   6        0.19       14.00      4.01 o 
  -4   9   6      683.37      563.07     70.41 o 
  -3   9   6       41.06       41.68      7.76 o 
  -2   9   6        1.68       10.80      8.40 o 
  -1   9   6      405.18      336.75     74.63 o 
   0   9   6       77.41       60.07     17.80 o 
   1   9   6     1556.34     1603.26    104.38 o 
   2   9   6        2.54       19.46     28.12 o 
   3   9   6      447.15      523.96     23.03 o 
   4   9   6       21.46       26.39      5.40 o 
   5   9   6       66.39       71.28      8.99 o 
   6   9   6      563.25      561.52     31.28 o 
   7   9   6      101.02       93.24     10.70 o 
   8   9   6       57.56       41.36      9.45 o 
  -4  10   6        0.70       10.39      7.24 o 
  -3  10   6     1236.56      947.81    147.96 o 
  -2  10   6       20.81       11.77     15.02 o 
  -1  10   6      115.44       89.88     13.46 o 
   0  10   6        4.29       14.34     38.23 o 
   1  10   6       41.05       33.61      9.47 o 
   2  10   6      274.67      246.89     21.59 o 
   3  10   6      114.68      118.38     13.00 o 
   4  10   6       59.22       89.92     23.82 o 
   5  10   6       11.27       13.10      4.27 o 
   6  10   6      120.63      113.74     11.85 o 
   7  10   6      682.48      664.22    128.02 o 
   8  10   6        0.32        4.39      4.28 o 
  -3  11   6        0.48        7.94     13.29 o 
  -2  11   6     1054.92      821.16    186.55 o 
  -1  11   6        0.61        7.21     20.64 o 
   0  11   6       48.30       37.12     18.01 o 
   1  11   6      517.99      569.42     33.68 o 
   2  11   6       17.98       24.63      8.60 o 
   3  11   6      183.12      193.13     17.05 o 
   4  11   6        9.78       10.65      3.54 o 
   5  11   6       51.14       44.20      7.32 o 
   6  11   6      201.86      243.43     19.80 o 
   7  11   6      456.95      406.79     54.84 o 
  -3  12   6        2.53       10.05      9.99 o 
  -2  12   6      100.92       63.28     22.94 o 
  -1  12   6      141.66      107.49     14.46 o 
   0  12   6       78.44       37.00     17.77 o 
   1  12   6       15.53       18.43     14.36 o 
   2  12   6      711.60      689.98     69.83 o 
   3  12   6        1.86       12.56     12.17 o 
   4  12   6      408.00      460.49     25.03 o 
   5  12   6        9.35       15.86      4.08 o 
   6  12   6      186.19      170.43     18.92 o 
   7  12   6        3.13       10.47      4.72 o 
  -2  13   6      115.19       65.30     12.38 o 
  -1  13   6      182.11      138.85     18.07 o 
   0  13   6        6.87       11.62      4.62 o 
   1  13   6      211.52      221.37     29.70 o 
   2  13   6       34.84       58.12     17.18 o 
   3  13   6      564.70      603.77     50.34 o 
   4  13   6      101.97      111.86     13.24 o 
   5  13   6      485.97      514.97     38.16 o 
   6  13   6       67.22       65.02      9.56 o 
   0  14   6       36.03       43.73     28.70 o 
   1  14   6        5.88       13.08      6.98 o 
   2  14   6      130.50      141.46     16.78 o 
   3  14   6       88.91      105.98     14.31 o 
   4  14   6       85.44       93.50     11.16 o 
  -1 -13   7      147.04      160.97     60.60 o 
   0 -13   7       19.73       13.71      4.17 o 
  -3 -12   7       25.69       11.39      4.92 o 
  -2 -12   7      560.50      560.16     49.78 o 
  -1 -12   7        1.01        6.73      3.04 o 
   0 -12   7      434.22      444.38     51.81 o 
   1 -12   7       12.26        8.61     14.89 o 
   2 -12   7      193.60      166.04     44.46 o 
   3 -12   7       15.05       37.60     16.76 o 
  -4 -11   7        0.65        6.77      3.21 o 
  -3 -11   7       85.65       79.12      8.37 o 
  -2 -11   7        0.27        2.78      2.46 o 
  -1 -11   7      652.07      609.55     65.47 o 
   0 -11   7        6.82       15.40     13.20 o 
   1 -11   7      560.85      690.67    153.97 o 
   2 -11   7       86.62       81.19     19.87 o 
   3 -11   7       68.81       98.05     25.76 o 
   4 -11   7      141.22      150.61     50.71 o 
  -5 -10   7      229.72      287.60     31.67 o 
  -4 -10   7      142.98      161.02     18.70 o 
  -3 -10   7       64.97       65.86      7.94 o 
  -2 -10   7       27.85       27.23      5.63 o 
  -1 -10   7        7.77        5.40      3.92 o 
   0 -10   7      200.81      217.92     65.85 o 
   1 -10   7      122.35       89.44     22.59 o 
   2 -10   7       57.72       58.28     23.56 o 
   3 -10   7      150.73      150.32     44.69 o 
   4 -10   7        5.34       31.00     15.47 o 
   5 -10   7      480.72      563.79    105.69 o 
  -6  -9   7      172.51      240.12     44.98 o 
  -5  -9   7        0.79        5.29      2.32 o 
  -4  -9   7      557.88      541.38     30.31 o 
  -3  -9   7       55.17       61.52     11.41 o 
  -2  -9   7       23.40       38.35      4.30 o 
  -1  -9   7      395.04      383.64     49.90 o 
   0  -9   7      667.83      696.51     70.45 o 
   1  -9   7      192.68      233.68     50.58 o 
   2  -9   7       29.93       41.58     19.74 o 
   3  -9   7       47.21       45.27     16.99 o 
   4  -9   7      315.87      317.33     47.89 o 
   5  -9   7      203.78      268.72     21.68 o 
  -6  -8   7       51.05       62.10     16.34 o 
  -5  -8   7       31.55       36.88      7.03 o 
  -4  -8   7      155.20      161.05     15.96 o 
  -3  -8   7      162.34      159.68     23.41 o 
  -2  -8   7      191.54      193.86     15.42 o 
  -1  -8   7        5.16        5.46      2.20 o 
   0  -8   7      906.90      894.47     44.95 o 
   1  -8   7      176.31      178.83     17.08 o 
   2  -8   7      422.88      566.05    102.49 o 
   3  -8   7       45.07       42.10     10.45 o 
   4  -8   7      342.43      367.52     45.66 o 
   5  -8   7      119.47      137.57     14.89 o 
   6  -8   7      170.38      191.41     34.79 o 
  -6  -7   7       71.11       76.02     10.29 o 
  -5  -7   7      850.25      883.80     54.99 o 
  -4  -7   7       42.09       36.03      4.15 o 
  -3  -7   7      659.51      669.76     50.36 o 
  -2  -7   7        4.88        3.58      1.56 o 
  -1  -7   7      363.64      336.82     21.98 o 
   0  -7   7       20.19       22.58      7.11 o 
   1  -7   7     2118.29     2254.36    319.35 o 
   2  -7   7       72.54       72.06      9.84 o 
   3  -7   7      677.67      795.08     65.41 o 
   4  -7   7      418.86      478.71     61.23 o 
   5  -7   7       93.00      123.59     22.75 o 
   6  -7   7       18.56       27.54     10.03 o 
   7  -7   7      273.32      271.21     52.33 o 
  -7  -6   7      285.31      335.00     62.07 o 
  -6  -6   7      335.53      331.96     22.64 o 
  -5  -6   7      537.82      598.09     34.98 o 
  -4  -6   7       28.49       35.57      8.09 o 
  -3  -6   7       38.75       53.53      6.53 o 
  -2  -6   7      589.34      600.03     23.84 o 
  -1  -6   7       92.21      106.09      9.02 o 
   0  -6   7      889.96      827.34     49.19 o 
   1  -6   7      389.70      391.88     79.39 o 
   2  -6   7     1246.13     1397.70     79.85 o 
   3  -6   7       12.77       23.41      4.62 o 
   4  -6   7      396.40      389.75     34.40 o 
   5  -6   7      690.42      864.03     67.12 o 
   6  -6   7      150.65      112.71     21.94 o 
   7  -6   7      275.11      254.55     45.86 o 
  -7  -5   7        6.12        9.19      4.98 o 
  -6  -5   7      334.96      330.56     17.46 o 
  -5  -5   7        2.15        6.17      2.72 o 
  -4  -5   7      416.91      456.54     27.94 o 
  -3  -5   7      177.73      139.34      8.42 o 
  -2  -5   7      387.68      385.92     24.91 o 
  -1  -5   7       32.87       42.32      4.67 o 
   0  -5   7      817.50      814.09     24.66 o 
   1  -5   7      153.82      153.66      7.66 o 
   2  -5   7       12.10       13.24      4.85 o 
   3  -5   7      281.25      261.32     24.46 o 
   4  -5   7      126.72      159.94     15.04 o 
   5  -5   7      343.49      399.79     36.56 o 
   6  -5   7     1310.17     1437.30    115.95 o 
   7  -5   7      136.00       89.93     18.19 o 
  -7  -4   7      289.87      285.84     45.66 o 
  -6  -4   7       17.77       19.15      4.92 o 
  -5  -4   7       27.18       26.89      2.99 o 
  -4  -4   7      442.56      419.79     22.95 o 
  -3  -4   7     1411.35     1428.76     43.25 o 
  -2  -4   7       80.89       74.53      5.57 o 
  -1  -4   7      227.64      257.72      9.37 o 
   0  -4   7     1762.21     1735.36     33.69 o 
   1  -4   7      488.19      524.13     15.01 o 
   2  -4   7     1719.96     1713.61     70.09 o 
   3  -4   7      190.14      230.32     19.85 o 
   4  -4   7      152.24      142.48     10.82 o 
   5  -4   7      497.91      497.79     27.98 o 
   6  -4   7      573.99      595.75     33.87 o 
   7  -4   7      815.36      809.21     72.75 o 
   8  -4   7       10.40       14.56      5.57 o 
  -7  -3   7       51.43       52.19      8.05 o 
  -6  -3   7      132.43      125.97     16.35 o 
  -5  -3   7      556.13      523.45     38.96 o 
  -4  -3   7        9.02        9.36      2.01 o 
  -3  -3   7      736.34      805.03     47.17 o 
  -2  -3   7       19.42       14.65      1.98 o 
  -1  -3   7     1809.03     1833.75     63.26 o 
   0  -3   7      318.24      380.53     11.93 o 
   1  -3   7     5301.52     5730.06     58.45 o 
   2  -3   7      947.89      939.64     28.30 o 
   3  -3   7     3727.67     3861.09    127.45 o 
   4  -3   7       36.54       31.52      4.75 o 
   5  -3   7      245.42      291.94     20.22 o 
   6  -3   7      311.56      301.34     18.55 o 
   7  -3   7      343.99      286.93     21.06 o 
   8  -3   7       10.02       23.69      6.54 o 
  -7  -2   7        0.88        4.93      7.90 o 
  -6  -2   7        4.29        7.79      2.84 o 
  -5  -2   7        3.59        8.74      1.95 o 
  -4  -2   7      188.22      180.47      8.59 o 
  -3  -2   7      377.21      398.04     19.70 o 
  -2  -2   7     2897.63     2859.39     77.18 o 
  -1  -2   7       15.67       24.20      1.89 o 
   0  -2   7     2824.44     2765.83     48.01 o 
   1  -2   7        5.98       12.16      2.84 o 
   2  -2   7     3137.17     2945.64     94.85 o 
   3  -2   7       54.21       65.74      3.76 o 
   4  -2   7     2832.25     2920.18     83.01 o 
   5  -2   7      125.66      123.29      9.53 o 
   6  -2   7       21.35       21.35      2.84 o 
   7  -2   7      302.00      295.38     19.72 o 
   8  -2   7      249.21      231.57     22.99 o 
  -7  -1   7        3.79        7.15     13.35 o 
  -6  -1   7      229.99      220.10     16.85 o 
  -5  -1   7       30.28       31.26      6.10 o 
  -4  -1   7      778.85      728.24     39.20 o 
  -3  -1   7      898.62      855.23     19.40 o 
  -2  -1   7     1554.36     1578.69     30.07 o 
  -1  -1   7       99.68       92.66      9.58 o 
   0  -1   7       63.40       69.28      4.97 o 
   1  -1   7      256.46      257.78      9.68 o 
   2  -1   7      314.99      296.85     11.50 o 
   3  -1   7      979.07      933.33     45.28 o 
   4  -1   7        1.25        5.78      6.41 o 
   5  -1   7      154.85      153.05     10.68 o 
   6  -1   7      973.53     1031.70     50.36 o 
   7  -1   7      194.93      182.41     15.14 o 
   8  -1   7      834.29      825.95     67.43 o 
   9  -1   7       74.79       67.98     21.28 o 
  -7   0   7      583.31      559.09     50.34 o 
  -6   0   7        4.11       11.92      3.44 o 
  -5   0   7     1023.44      997.06     62.72 o 
  -4   0   7       24.46       17.33      2.44 o 
  -3   0   7     1465.22     1531.32     48.07 o 
  -2   0   7      355.07      359.47     10.10 o 
  -1   0   7      506.23      504.97     19.97 o 
   0   0   7      494.38      458.65     19.80 o 
   1   0   7      195.29      203.40      7.36 o 
   2   0   7      689.21      621.45     21.44 o 
   3   0   7       30.01       26.04      2.01 o 
   4   0   7      256.77      267.56     17.72 o 
   5   0   7      314.48      347.15     23.72 o 
   6   0   7      263.36      261.32     17.29 o 
   7   0   7      688.04      745.03     32.16 o 
   8   0   7      105.46      108.94     12.53 o 
   9   0   7      260.45      281.57     44.50 o 
  -7   1   7        1.26        4.72      2.67 o 
  -6   1   7      781.82      682.06     55.34 o 
  -5   1   7       11.85        9.86      2.81 o 
  -4   1   7        2.72        4.47      1.28 o 
  -3   1   7     1902.34     1945.23     73.60 o 
  -2   1   7      379.71      346.19     35.23 o 
  -1   1   7        6.68       11.71      0.97 o 
   0   1   7      505.26      453.10     15.10 o 
   1   1   7     4957.27     5167.44    143.87 o 
   2   1   7       81.29       64.56      7.95 o 
   3   1   7     3127.02     2902.05    125.88 o 
   4   1   7        8.33        8.00      4.13 o 
   5   1   7      261.72      266.43     17.74 o 
   6   1   7      104.70      102.73      9.37 o 
   7   1   7        5.49        8.40      4.35 o 
   8   1   7      239.60      252.99     20.38 o 
   9   1   7      170.98      178.24     21.22 o 
  -7   2   7       58.73       51.49      9.85 o 
  -6   2   7       13.59       25.90      7.44 o 
  -5   2   7        3.53        6.24      1.91 o 
  -4   2   7      220.39      210.96     15.90 o 
  -3   2   7      253.53      217.41     13.39 o 
  -2   2   7     2080.87     2003.26     54.02 o 
  -1   2   7       37.92       42.41      3.05 o 
   0   2   7     3450.27     3679.01     66.46 o 
   1   2   7        7.14       12.60      1.67 o 
   2   2   7     5849.53     6349.51    341.96 o 
   3   2   7       62.87       44.81      8.09 o 
   4   2   7     2099.95     2132.00     53.39 o 
   5   2   7        2.33        7.20      1.95 o 
   6   2   7      271.45      302.80     20.03 o 
   7   2   7      652.71      678.17     31.39 o 
   8   2   7      178.58      161.94     17.53 o 
   9   2   7        0.29        0.40      2.32 o 
  -7   3   7        1.01       11.98      4.70 o 
  -6   3   7        1.37        8.03      5.90 o 
  -5   3   7       22.48       23.81      4.59 o 
  -4   3   7      285.46      279.88     18.13 o 
  -3   3   7       16.95       22.58      3.54 o 
  -2   3   7     1019.21      993.68     30.19 o 
  -1   3   7     2455.54     2342.21    124.03 o 
   0   3   7      605.06      676.59     41.69 o 
   1   3   7     2087.94     2105.06     78.89 o 
   2   3   7     1320.83     1352.59     33.62 o 
   3   3   7      868.64      838.33     45.30 o 
   4   3   7       57.91       58.31     11.01 o 
   5   3   7      461.16      435.79     27.79 o 
   6   3   7      313.17      310.23     21.01 o 
   7   3   7      117.75      136.96     14.75 o 
   8   3   7      794.65      847.11     43.81 o 
   9   3   7       26.79       29.24      5.74 o 
  -6   4   7        6.23       11.45      4.55 o 
  -5   4   7      476.39      514.01     35.16 o 
  -4   4   7      143.12      153.09      9.34 o 
  -3   4   7      315.26      310.65     22.58 o 
  -2   4   7       49.49       61.41      7.19 o 
  -1   4   7     1318.97     1279.70     41.38 o 
   0   4   7       73.53       71.45      5.02 o 
   1   4   7      356.33      318.43     21.88 o 
   2   4   7        1.83        6.64      8.75 o 
   3   4   7     1042.52     1077.33    113.13 o 
   4   4   7       22.06       15.17      4.75 o 
   5   4   7       62.85       71.23      7.57 o 
   6   4   7      196.28      195.08     13.15 o 
   7   4   7      712.24      734.47     31.94 o 
   8   4   7       22.36       34.14     10.05 o 
   9   4   7      360.86      362.47     40.28 o 
  -6   5   7      645.70      711.99     52.15 o 
  -5   5   7      107.88      114.76     12.77 o 
  -4   5   7       62.66       50.10      9.58 o 
  -3   5   7      603.74      638.14     26.67 o 
  -2   5   7      167.46      207.22     16.59 o 
  -1   5   7      545.19      586.00     43.77 o 
   0   5   7      330.95      280.46     10.95 o 
   1   5   7     1019.44     1112.44    119.36 o 
   2   5   7      340.20      327.67     14.08 o 
   3   5   7     3744.95     3433.49    380.32 o 
   4   5   7      102.11      118.77     10.98 o 
   5   5   7        2.47        9.27      4.05 o 
   6   5   7       30.97       22.92      2.35 o 
   7   5   7       24.38       25.14      3.59 o 
   8   5   7      600.18      558.40     36.52 o 
   9   5   7      176.62      166.04     45.77 o 
  -6   6   7        5.17       12.87      4.98 o 
  -5   6   7      215.56      219.91     17.33 o 
  -4   6   7      473.34      467.40     31.56 o 
  -3   6   7       17.90       14.01      2.57 o 
  -2   6   7      758.07      759.66     40.38 o 
  -1   6   7       17.19        9.94      5.63 o 
   0   6   7     1450.68     1430.21    130.79 o 
   1   6   7      155.97      162.08     13.64 o 
   2   6   7     1839.53     2070.05     94.04 o 
   3   6   7       49.82       30.01     13.63 o 
   4   6   7     2755.35     2829.63     99.84 o 
   5   6   7      348.46      449.23     33.70 o 
   6   6   7      403.17      423.32     27.94 o 
   7   6   7       35.18       45.79      7.27 o 
   8   6   7      155.53      160.72     20.22 o 
   9   6   7      114.20       94.66     19.31 o 
  -5   7   7       17.02       22.61      7.74 o 
  -4   7   7       74.61       76.90     11.57 o 
  -3   7   7      366.80      409.08     34.17 o 
  -2   7   7       53.17       56.16      7.71 o 
  -1   7   7     1481.63     1641.98    161.09 o 
   0   7   7      394.76      397.91     52.74 o 
   1   7   7      585.54      538.07     43.32 o 
   2   7   7      487.79      577.50     20.53 o 
   3   7   7      418.52      389.84     26.25 o 
   4   7   7        2.67        8.02      7.10 o 
   5   7   7     1923.42     1876.92     72.27 o 
   6   7   7        7.83       12.13      4.54 o 
   7   7   7       15.84       15.57      3.74 o 
   8   7   7      487.06      450.10     37.43 o 
   9   7   7        1.11        9.50      3.06 o 
  -5   8   7      554.24      582.65     57.63 o 
  -4   8   7        4.11       11.66      6.44 o 
  -3   8   7      353.94      365.24     40.54 o 
  -2   8   7      572.89      564.12     37.58 o 
  -1   8   7      165.44      191.00     36.05 o 
   0   8   7      419.72      338.73     43.22 o 
   1   8   7     1039.16      994.02     50.63 o 
   2   8   7      631.77      651.25     27.11 o 
   3   8   7       18.14       26.96     20.02 o 
   4   8   7       13.37       17.66     10.03 o 
   5   8   7       14.23       17.09      3.40 o 
   6   8   7      439.70      452.56     39.20 o 
   7   8   7      731.84      723.48     42.42 o 
   8   8   7       42.26       31.55      8.61 o 
  -4   9   7      634.29      733.66     61.16 o 
  -3   9   7      143.92      138.06     16.04 o 
  -2   9   7      204.42      220.81     18.92 o 
  -1   9   7        0.66       11.55      6.26 o 
   0   9   7      336.08      330.57     39.02 o 
   1   9   7       97.36       80.85      8.78 o 
   2   9   7      410.08      473.64     25.38 o 
   3   9   7      307.24      345.69     22.83 o 
   4   9   7        0.29        4.72      3.93 o 
   5   9   7      192.15      179.80     19.44 o 
   6   9   7       81.50       85.74      8.23 o 
   7   9   7        0.34        4.91      2.42 o 
   8   9   7      245.72      191.97     39.64 o 
  -4  10   7        0.41       12.96      3.73 o 
  -3  10   7      141.65      146.93     15.78 o 
  -2  10   7      229.30      250.22     21.82 o 
  -1  10   7        2.12       13.54      8.80 o 
   0  10   7      329.72      339.60     26.67 o 
   1  10   7      527.93      607.86     75.58 o 
   2  10   7      471.46      497.73     36.27 o 
   3  10   7       12.87       22.41     13.17 o 
   4  10   7      711.89      741.83     33.23 o 
   5  10   7       18.57       28.40      4.67 o 
   6  10   7      427.33      441.13     25.27 o 
   7  10   7        1.78        6.21      2.35 o 
   8  10   7       27.99       27.32     18.35 o 
  -3  11   7      103.42      105.83     14.59 o 
  -2  11   7       44.63       52.97      8.68 o 
  -1  11   7      581.24      638.41     41.25 o 
   0  11   7      152.97      196.31     28.38 o 
   1  11   7      627.23      689.60     47.65 o 
   2  11   7      139.24      185.09     25.70 o 
   3  11   7      419.71      532.23     38.22 o 
   4  11   7       10.40       13.51      8.35 o 
   5  11   7      925.74      912.89     66.33 o 
   6  11   7       52.76       46.12      7.35 o 
   7  11   7      129.60      137.30     19.37 o 
  -2  12   7       40.00       55.48     10.44 o 
  -1  12   7      130.03      163.53     18.96 o 
   0  12   7      506.29      563.20     73.11 o 
   1  12   7      322.52      365.64     35.22 o 
   2  12   7      315.89      320.76     38.01 o 
   3  12   7       17.51       27.99     12.65 o 
   4  12   7       78.83       78.72     21.01 o 
   5  12   7        5.27       15.64      7.05 o 
   6  12   7      408.32      405.40     33.91 o 
  -1  13   7       16.42       15.38      8.17 o 
   0  13   7      227.86      201.90     25.89 o 
   1  13   7       66.01       72.94     13.29 o 
   2  13   7       79.13      104.47     16.29 o 
   3  13   7        5.41        9.15     22.99 o 
   4  13   7       37.50       31.58      4.81 o 
   5  13   7       15.87       14.72      2.83 o 
   1  14   7       94.61       86.97     15.36 o 
   2  14   7       26.68       19.30      9.37 o 
   3  14   7       16.90       23.85      3.66 o 
   4  14   7      184.17      184.54     20.30 o 
  -2 -12   8      175.89      166.29     19.62 o 
  -1 -12   8        7.35       -1.36      7.48 o 
   0 -12   8      110.22       76.34     24.76 o 
   1 -12   8       16.19       27.73     13.98 o 
   2 -12   8       23.02       45.01     19.22 o 
  -4 -11   8        8.23        6.28      3.49 o 
  -3 -11   8       13.69       14.06      5.37 o 
  -2 -11   8      294.47      336.49     32.23 o 
  -1 -11   8      142.45      109.12     46.08 o 
   0 -11   8        0.13        8.64      4.24 o 
   1 -11   8      117.45       81.45     29.51 o 
   2 -11   8       73.21       47.02     18.70 o 
   3 -11   8       16.54       16.37     10.39 o 
  -4 -10   8      241.46      279.50     36.83 o 
  -3 -10   8        6.92        5.76      2.67 o 
  -2 -10   8       68.28       64.44     11.81 o 
  -1 -10   8      163.22      110.22     40.84 o 
   0 -10   8       92.87       95.82     29.97 o 
   1 -10   8      256.21      307.65     54.30 o 
   2 -10   8     1605.16     1555.19    158.02 o 
   3 -10   8       64.70       39.54     15.05 o 
   4 -10   8      132.58      162.39     32.62 o 
  -5  -9   8       34.13       24.92      6.28 o 
  -4  -9   8        2.22        2.16      4.06 o 
  -3  -9   8      929.62      890.15     61.91 o 
  -2  -9   8      230.62      243.87     31.23 o 
  -1  -9   8      720.44      681.13     69.61 o 
   0  -9   8      271.65      282.12     68.22 o 
   1  -9   8      587.77      656.99    111.32 o 
   2  -9   8       53.53       93.52     28.12 o 
   3  -9   8     1179.93     1671.82    151.03 o 
   4  -9   8       12.39       14.59      9.32 o 
   5  -9   8      129.51      118.47     23.88 o 
  -5  -8   8       89.35       66.40     13.43 o 
  -4  -8   8      198.95      201.81     22.34 o 
  -3  -8   8      223.56      242.95     20.15 o 
  -2  -8   8     1251.56     1189.38    201.51 o 
  -1  -8   8      309.54      316.23     25.94 o 
   0  -8   8      948.50      999.94     65.56 o 
   1  -8   8      184.60      223.92     25.07 o 
   2  -8   8      253.70      268.96     22.34 o 
   3  -8   8      154.69      128.82     19.27 o 
   4  -8   8      846.78     1007.42     91.48 o 
   6  -8   8       22.90       25.92      7.48 o 
  -6  -7   8      848.75      898.01    136.89 o 
  -5  -7   8      183.60      167.40     23.33 o 
  -4  -7   8       66.48       78.06     11.55 o 
  -3  -7   8        8.52        9.91      2.04 o 
  -2  -7   8      108.73      128.35     14.37 o 
  -1  -7   8      823.16      817.74     32.59 o 
   0  -7   8       59.52       58.73      6.22 o 
   1  -7   8      104.14      109.01     14.90 o 
   2  -7   8      346.04      361.59     32.91 o 
   3  -7   8      268.98      287.46     26.32 o 
   4  -7   8       73.26       86.92     10.91 o 
   5  -7   8      253.53      239.34     35.40 o 
   6  -7   8      250.73      294.16     40.39 o 
  -6  -6   8      120.22       86.63     17.47 o 
  -5  -6   8      723.71      755.95     55.51 o 
  -4  -6   8      350.22      332.52     26.76 o 
  -3  -6   8      189.01      179.76     11.26 o 
  -2  -6   8        0.56        6.03      1.84 o 
  -1  -6   8       11.07       11.88      4.37 o 
   0  -6   8      263.72      254.92     15.52 o 
   1  -6   8       64.88       57.87      8.14 o 
   2  -6   8      664.96      751.96     44.66 o 
   3  -6   8      167.34      165.10     15.22 o 
   4  -6   8      104.02      104.09     14.93 o 
   5  -6   8      245.07      240.34     24.14 o 
   6  -6   8        0.19       10.19      7.15 o 
   7  -6   8      593.63      663.69    101.97 o 
  -6  -5   8      495.14      484.05     46.63 o 
  -5  -5   8        6.92        6.21      3.75 o 
  -4  -5   8      351.73      356.86     30.61 o 
  -3  -5   8      509.01      570.51     30.11 o 
  -2  -5   8        0.88        3.28      1.75 o 
  -1  -5   8     1015.72     1143.19     31.53 o 
   0  -5   8      512.58      469.21     31.29 o 
   1  -5   8       92.11       87.05     13.84 o 
   2  -5   8        2.10        4.60      5.31 o 
   3  -5   8     1000.60     1061.11     77.63 o 
   4  -5   8      399.76      380.92     33.77 o 
   5  -5   8      950.60      986.75     53.34 o 
   6  -5   8       10.37       23.87      6.16 o 
   7  -5   8       37.51       44.40     10.71 o 
  -6  -4   8      118.93      124.82     24.14 o 
  -5  -4   8       14.04       13.06      7.28 o 
  -4  -4   8        1.77        3.58      1.54 o 
  -3  -4   8       13.54       18.85      4.11 o 
  -2  -4   8     1971.65     1950.10     59.81 o 
  -1  -4   8       42.64       42.28      4.32 o 
   0  -4   8     1101.12     1229.83     28.03 o 
   1  -4   8      270.17      261.33     13.50 o 
   2  -4   8      435.01      419.96     18.73 o 
   3  -4   8      222.19      174.58     18.19 o 
   4  -4   8      840.26      843.99     32.69 o 
   5  -4   8      303.27      265.42     15.69 o 
   6  -4   8      443.76      443.04     36.48 o 
   7  -4   8      672.28      603.11     61.29 o 
   8  -4   8       38.01       22.62      8.80 o 
  -7  -3   8       32.15       44.04     13.07 o 
  -6  -3   8      670.47      726.82    104.65 o 
  -5  -3   8      100.74       93.77     10.14 o 
  -4  -3   8        2.95        3.08      1.73 o 
  -3  -3   8       37.08       39.45      4.40 o 
  -2  -3   8      293.74      301.59     24.37 o 
  -1  -3   8     1813.69     1817.26     71.24 o 
   0  -3   8      134.69      129.39      8.14 o 
   1  -3   8     1468.71     1433.70     31.17 o 
   2  -3   8       77.57       79.15      5.25 o 
   3  -3   8       15.93       15.32      3.03 o 
   4  -3   8      576.89      563.40     27.56 o 
   5  -3   8      345.01      321.09     28.14 o 
   6  -3   8       14.08       15.47      2.17 o 
   7  -3   8      364.72      325.64     26.63 o 
   8  -3   8      993.88      989.20    134.43 o 
  -7  -2   8      142.79      177.34     34.76 o 
  -6  -2   8       71.51       75.05     10.36 o 
  -5  -2   8      884.77      960.22     97.07 o 
  -4  -2   8        0.03        0.83      0.83 o 
  -3  -2   8      501.17      487.03     26.42 o 
  -2  -2   8      273.22      268.39     19.52 o 
  -1  -2   8      170.45      133.38     12.59 o 
   0  -2   8       67.84       65.20      6.29 o 
   1  -2   8       89.18       83.34      4.45 o 
   2  -2   8      196.66      209.30     10.37 o 
   3  -2   8      968.76      945.35     38.83 o 
   4  -2   8       98.22       91.45      6.65 o 
   5  -2   8      274.53      286.39     16.12 o 
   6  -2   8       59.32       52.25      8.66 o 
   7  -2   8      486.14      480.22     24.77 o 
   8  -2   8       68.54       53.02      8.00 o 
  -7  -1   8      175.66      209.31     40.22 o 
  -6  -1   8      273.80      249.56     23.09 o 
  -5  -1   8      147.77      126.92     10.37 o 
  -4  -1   8      721.17      752.11     35.40 o 
  -3  -1   8      445.68      459.52     23.62 o 
  -2  -1   8       38.03       30.83      4.69 o 
  -1  -1   8     1329.29     1291.59     67.31 o 
   0  -1   8     1035.87     1015.39     54.22 o 
   1  -1   8     2047.34     2006.42     35.13 o 
   2  -1   8       61.08       75.34      6.10 o 
   3  -1   8      855.23      790.46     24.17 o 
   4  -1   8      688.67      661.87     27.37 o 
   5  -1   8      869.01      863.96     38.63 o 
   6  -1   8      122.82      139.81     13.17 o 
   7  -1   8        0.75        4.15      1.76 o 
   8  -1   8       87.89      103.71     15.35 o 
  -7   0   8        0.15        4.53      5.05 o 
  -6   0   8       77.59       63.69      9.64 o 
  -5   0   8        0.45        5.23      1.86 o 
  -4   0   8      341.30      346.52     21.48 o 
  -3   0   8       99.31      100.28      7.07 o 
  -2   0   8     1148.15     1186.13     56.55 o 
  -1   0   8       99.87      103.76     13.22 o 
   0   0   8     4897.47     5045.98     82.93 o 
   1   0   8        5.48        7.26      1.26 o 
   2   0   8     3808.48     4305.63     61.36 o 
   3   0   8       19.69       23.81      2.47 o 
   4   0   8     2499.09     2758.90     69.16 o 
   5   0   8      425.70      450.03     25.86 o 
   6   0   8      724.19      782.61     44.42 o 
   7   0   8       16.05       13.13      4.61 o 
   8   0   8       21.40       18.96      3.58 o 
   9   0   8       31.71       24.62      5.51 o 
  -6   1   8      177.07      210.91     24.51 o 
  -5   1   8      146.43      153.00     12.62 o 
  -4   1   8      496.10      469.87     35.49 o 
  -3   1   8        2.04        5.20      1.42 o 
  -2   1   8      476.18      437.20     21.83 o 
  -1   1   8     2473.05     2550.40     77.50 o 
   0   1   8     1412.22     1495.35    108.68 o 
   1   1   8     7195.20     7150.46    171.48 o 
   2   1   8       51.30       58.45      9.88 o 
   3   1   8      214.90      175.72     14.57 o 
   4   1   8      181.20      201.91     12.42 o 
   5   1   8     1812.34     1928.81     59.36 o 
   6   1   8        0.84        4.27      1.65 o 
   7   1   8      835.72      889.45     44.24 o 
   8   1   8      146.61      161.71     15.60 o 
   9   1   8       30.15       29.53     13.85 o 
  -6   2   8       61.83       56.33      9.37 o 
  -5   2   8     1102.17     1128.34     59.95 o 
  -4   2   8        2.08        7.00      2.75 o 
  -3   2   8      458.80      421.76     22.56 o 
  -2   2   8        0.39        3.47      1.20 o 
  -1   2   8        3.53        5.85      1.37 o 
   0   2   8      278.52      264.82      9.92 o 
   1   2   8      604.94      585.15     20.26 o 
   2   2   8     1500.19     1523.36     64.57 o 
   3   2   8      630.81      617.52     22.73 o 
   4   2   8      457.68      524.36     26.01 o 
   5   2   8      437.18      418.66     26.74 o 
   6   2   8       47.49       52.54      6.60 o 
   7   2   8      715.61      695.79     34.97 o 
   8   2   8       34.85       32.91      5.82 o 
   9   2   8      194.96      185.50     22.17 o 
  -6   3   8      438.84      448.74     41.42 o 
  -5   3   8       78.04       63.25     10.24 o 
  -4   3   8     1449.48     1429.12     64.96 o 
  -3   3   8        8.56       12.15      3.74 o 
  -2   3   8      759.60      657.65     21.06 o 
  -1   3   8      752.19      716.03     22.55 o 
   0   3   8        0.79        4.89      1.53 o 
   1   3   8      280.90      269.43     12.39 o 
   2   3   8      129.47      120.45      8.32 o 
   3   3   8      143.79      113.65      8.45 o 
   4   3   8      503.42      528.61     70.04 o 
   5   3   8      729.58      766.34     24.98 o 
   6   3   8      810.53      876.21     45.16 o 
   7   3   8      102.91       98.87     14.79 o 
   8   3   8      125.84      110.91     13.74 o 
   9   3   8       18.17       24.94      5.48 o 
  -6   4   8       13.45        7.14      2.73 o 
  -5   4   8      325.36      322.02     26.12 o 
  -4   4   8       14.39       15.24      2.64 o 
  -3   4   8      227.22      279.31     20.07 o 
  -2   4   8      199.88      210.00     15.31 o 
  -1   4   8       44.04       35.77      7.17 o 
   0   4   8     3338.12     3242.17    119.35 o 
   1   4   8       67.18       71.09      5.89 o 
   2   4   8     2179.68     2068.30    114.19 o 
   3   4   8      154.25      136.17     12.97 o 
   4   4   8     1121.57     1168.99     83.00 o 
   5   4   8      548.44      583.01     27.30 o 
   6   4   8      831.78      883.07     49.85 o 
   7   4   8        0.35        4.58      1.55 o 
   8   4   8       66.18       67.18      8.56 o 
   9   4   8        4.63        7.16      4.61 o 
  -6   5   8       40.88       41.96      9.17 o 
  -5   5   8       99.14       95.99     13.92 o 
  -4   5   8      284.98      285.33     27.89 o 
  -3   5   8      135.52      146.47     13.36 o 
  -2   5   8       14.66       13.87      6.01 o 
  -1   5   8      952.26      953.05     64.46 o 
   0   5   8      425.47      493.55     31.86 o 
   1   5   8     3450.46     3576.09    179.74 o 
   2   5   8        0.53        7.84      6.19 o 
   3   5   8     1021.16     1049.23     85.12 o 
   4   5   8      169.76      171.76     22.65 o 
   5   5   8      859.68      816.25     37.90 o 
   6   5   8       42.15       41.96      6.20 o 
   7   5   8      954.00     1030.00     48.32 o 
   8   5   8       75.65       77.02      8.19 o 
   9   5   8        2.03       10.83      3.25 o 
  -5   6   8      260.42      273.33     24.42 o 
  -4   6   8      480.43      500.98     39.76 o 
  -3   6   8      741.42      721.24     41.66 o 
  -2   6   8      344.90      329.66     24.03 o 
  -1   6   8      328.52      373.57     29.58 o 
   0   6   8        3.34        9.80      6.95 o 
   1   6   8      334.34      382.18     23.41 o 
   2   6   8     2337.66     2348.25     88.85 o 
   3   6   8        1.82       10.76     21.69 o 
   4   6   8      168.50      158.29     12.11 o 
   5   6   8      408.29      480.52     26.63 o 
   6   6   8      312.34      284.46     15.37 o 
   7   6   8      101.40       95.96      8.68 o 
   8   6   8       92.22       99.07     11.40 o 
   9   6   8      198.23      191.84     30.30 o 
  -5   7   8        2.46       13.17      7.83 o 
  -4   7   8     1038.82     1217.81    106.40 o 
  -3   7   8      260.38      289.50     21.87 o 
  -2   7   8      264.66      268.85     27.01 o 
  -1   7   8       85.72       99.47      9.44 o 
   0   7   8      119.46      133.27     12.26 o 
   1   7   8      146.04      144.50     16.79 o 
   2   7   8     1657.40     1811.48     59.84 o 
   3   7   8      306.76      308.01     23.96 o 
   4   7   8        8.31       12.65     11.01 o 
   5   7   8       75.10       76.88      9.07 o 
   6   7   8      668.12      752.61     32.94 o 
   7   7   8        0.18        6.10      6.64 o 
   8   7   8       71.76       68.81     13.01 o 
  -4   8   8      186.82      178.92     20.48 o 
  -3   8   8      442.48      481.38     55.34 o 
  -2   8   8        2.16       10.86      7.76 o 
  -1   8   8       12.09       16.94      4.02 o 
   0   8   8     1331.82     1370.48    101.45 o 
   1   8   8      178.58      183.10     13.68 o 
   2   8   8      598.12      733.60     36.50 o 
   3   8   8        0.14        9.08     10.31 o 
   4   8   8      382.58      363.60     62.41 o 
   5   8   8       97.26       91.75     11.21 o 
   6   8   8       35.19       35.41      6.52 o 
   7   8   8      350.01      312.26     27.19 o 
   8   8   8       65.95       71.32     12.14 o 
  -4   9   8       19.69       34.33     45.30 o 
  -3   9   8      119.10      126.51     13.62 o 
  -2   9   8      227.55      210.38     26.93 o 
  -1   9   8       73.25       94.44     40.13 o 
   0   9   8       49.56       55.44     10.43 o 
   1   9   8     2200.92     2499.90    144.71 o 
   2   9   8      153.15      139.72     24.72 o 
   3   9   8     1129.58     1264.86    110.27 o 
   4   9   8       36.71       35.79      7.88 o 
   5   9   8      194.76      154.43     18.21 o 
   6   9   8        0.00       10.50      2.82 o 
   7   9   8      492.48      474.10     43.32 o 
   8   9   8       17.50       18.08      7.75 o 
  -3  10   8      252.88      259.48     32.50 o 
  -2  10   8      100.34       83.68     13.14 o 
  -1  10   8       13.23       16.39     12.34 o 
   0  10   8      105.05       92.39     11.38 o 
   1  10   8       74.13       69.13     12.73 o 
   2  10   8     1499.04     1716.61     80.31 o 
   3  10   8        2.11        9.91      3.98 o 
   4  10   8       71.45       73.52     10.47 o 
   5  10   8       80.17       89.04     15.92 o 
   6  10   8      139.39      126.46     26.92 o 
   7  10   8       84.77       82.48      6.02 o 
  -3  11   8       65.21       48.41     10.29 o 
  -2  11   8      396.69      393.85     35.80 o 
  -1  11   8       40.15       41.58      8.43 o 
   0  11   8       46.90       73.90     12.38 o 
   1  11   8        9.60       12.76     20.84 o 
   2  11   8       63.58       87.37      9.11 o 
   3  11   8       87.95      107.85     11.54 o 
   4  11   8        8.29       22.23      8.82 o 
   5  11   8        3.05       13.14      3.36 o 
   6  11   8      319.25      346.76     19.77 o 
   7  11   8        5.10       20.37      4.57 o 
  -2  12   8        0.10       10.88     16.32 o 
  -1  12   8      425.41      390.18     36.64 o 
   0  12   8       67.51       50.45     11.98 o 
   1  12   8        0.91       26.23     22.77 o 
   2  12   8      157.83      149.17     18.26 o 
   3  12   8        1.34       10.21     11.56 o 
   4  12   8       69.59       79.66     28.90 o 
   5  12   8        0.10        8.51      2.32 o 
   6  12   8       70.65       78.50      9.43 o 
   0  13   8      100.30       80.13     16.61 o 
   1  13   8      362.31      363.40     56.12 o 
   2  13   8        2.76        7.39      6.60 o 
   3  13   8      389.74      409.91     31.85 o 
   4  13   8        0.87       10.22      5.70 o 
   5  13   8       72.70       83.51     11.20 o 
   2  14   8      164.46      160.71     20.28 o 
   3  14   8      143.08      203.81     25.74 o 
   0 -12   9        1.19        9.22      6.08 o 
  -1 -11   9      508.14      417.91     54.79 o 
   0 -11   9        4.62        8.22      8.67 o 
   1 -11   9      409.60      370.89     99.61 o 
   2 -11   9        3.77        3.11      8.64 o 
   3 -11   9      143.93       77.89     21.07 o 
  -4 -10   9       29.02       34.37     10.74 o 
  -3 -10   9       15.19       10.42      5.66 o 
  -2 -10   9      355.81      467.32     43.33 o 
  -1 -10   9        2.33        7.51      5.18 o 
   0 -10   9      965.54      922.38    133.10 o 
   1 -10   9       19.32       13.30     11.03 o 
   2 -10   9       84.74      121.00     29.93 o 
   3 -10   9      177.39      158.47     42.68 o 
   4 -10   9      112.99      163.42     36.34 o 
  -4  -9   9      195.84      209.37     37.05 o 
  -3  -9   9       46.16       47.08     12.33 o 
  -2  -9   9       27.73       26.55      4.04 o 
  -1  -9   9      175.69      136.19     13.27 o 
   0  -9   9        3.88       15.27      8.15 o 
   1  -9   9      294.19      324.34     39.50 o 
   2  -9   9       74.73       59.35     18.02 o 
   3  -9   9       24.29       38.22     21.36 o 
   4  -9   9      359.11      329.98     46.76 o 
   5  -9   9       97.84      132.55     34.95 o 
  -5  -8   9      406.32      457.64     71.03 o 
  -4  -8   9       70.89      105.53     19.84 o 
  -3  -8   9      148.69      170.20     21.37 o 
  -2  -8   9       50.44       36.95      6.03 o 
  -1  -8   9       29.29       25.38      3.61 o 
   0  -8   9      471.69      409.96     48.80 o 
   1  -8   9       69.23       70.99     14.23 o 
   2  -8   9       36.12       30.47      8.66 o 
   3  -8   9       50.04       56.53     12.19 o 
   4  -8   9        0.54       49.71     15.86 o 
   5  -8   9      588.82      670.22     87.67 o 
  -5  -7   9       14.07       11.20      5.21 o 
  -4  -7   9      210.04      228.53     32.98 o 
  -3  -7   9       11.56       12.06      2.52 o 
  -2  -7   9       33.23       39.90      4.86 o 
  -1  -7   9      469.16      460.69     28.22 o 
   0  -7   9       83.40       80.22     10.15 o 
   1  -7   9     1595.12     1531.80     98.36 o 
   2  -7   9       31.67       75.54     50.35 o 
   3  -7   9      268.06      275.60     28.87 o 
   4  -7   9        1.23        6.10      4.49 o 
   5  -7   9      300.18      262.51     25.45 o 
   6  -7   9      298.49      302.90     48.74 o 
  -6  -6   9      100.13       81.90     21.33 o 
  -5  -6   9      144.37      146.56     23.17 o 
  -4  -6   9      376.73      425.33     66.53 o 
  -3  -6   9       23.51       20.07      2.32 o 
  -2  -6   9      610.98      600.11     36.51 o 
  -1  -6   9        0.16        3.56      1.92 o 
   0  -6   9      677.56      602.16     28.68 o 
   1  -6   9        0.84        2.91      2.88 o 
   2  -6   9     1049.74     1110.69     68.73 o 
   3  -6   9       76.63       81.52     13.19 o 
   4  -6   9      219.52      203.96     22.01 o 
   5  -6   9      115.25      104.75     17.22 o 
   6  -6   9      386.19      446.37     30.89 o 
   7  -6   9       11.74       17.73      6.57 o 
  -6  -5   9      358.45      439.72     68.93 o 
  -5  -5   9      942.62     1096.87    156.33 o 
  -4  -5   9      700.92      729.01     57.97 o 
  -3  -5   9      347.78      346.48     22.18 o 
  -2  -5   9       36.52       30.73      3.65 o 
  -1  -5   9      551.29      538.61     27.37 o 
   0  -5   9        2.34        5.08      1.03 o 
   1  -5   9     1205.81     1184.22     42.30 o 
   2  -5   9      276.26      277.71     20.35 o 
   3  -5   9      533.41      537.77     43.69 o 
   4  -5   9     1004.05     1030.07     88.12 o 
   5  -5   9        3.01        8.75      6.16 o 
   6  -5   9      560.98      634.62     63.90 o 
   7  -5   9      454.61      431.11     56.44 o 
  -6  -4   9        5.31        5.53      6.54 o 
  -5  -4   9      683.55      744.91     68.31 o 
  -4  -4   9        8.25       13.11      2.10 o 
  -3  -4   9      515.23      572.62     35.00 o 
  -2  -4   9      110.50      106.38      6.54 o 
  -1  -4   9       11.94        7.60      1.14 o 
   0  -4   9      170.92      152.38      9.86 o 
   1  -4   9      361.15      364.31     18.93 o 
   2  -4   9       19.20       20.43      3.54 o 
   3  -4   9      112.53      123.00      8.38 o 
   4  -4   9      103.04       97.40     11.97 o 
   5  -4   9      464.59      511.51     34.00 o 
   6  -4   9        1.28       10.54      4.55 o 
   7  -4   9      995.36      969.79     77.73 o 
  -6  -3   9      111.70      102.68     26.41 o 
  -5  -3   9       72.57      132.97     29.84 o 
  -4  -3   9      397.33      426.69     39.11 o 
  -3  -3   9      227.25      226.17     12.40 o 
  -2  -3   9      838.20      984.59     54.71 o 
  -1  -3   9      113.13       86.48     20.26 o 
   0  -3   9        6.95        8.00      1.81 o 
   1  -3   9     1121.20     1188.09     34.81 o 
   2  -3   9      594.18      563.79     21.51 o 
   3  -3   9      456.31      567.92     61.85 o 
   4  -3   9       13.38       15.70      2.04 o 
   5  -3   9      190.84      202.29     16.48 o 
   6  -3   9      472.23      519.17     31.66 o 
   7  -3   9       75.58       64.70     10.16 o 
   8  -3   9      765.27      717.31     77.16 o 
  -6  -2   9        8.41       15.95      5.89 o 
  -5  -2   9        6.33       12.65      5.89 o 
  -4  -2   9      496.43      551.15     37.77 o 
  -3  -2   9      158.23      155.76      8.63 o 
  -2  -2   9      327.52      313.32     27.32 o 
  -1  -2   9      585.88      595.50     22.84 o 
   0  -2   9     1664.82     1749.43     62.28 o 
   1  -2   9       41.48       34.80      2.84 o 
   2  -2   9     2369.68     2315.99     83.85 o 
   3  -2   9      443.86      470.37     27.10 o 
   4  -2   9      678.14      696.52     27.46 o 
   5  -2   9       46.93       38.52      6.98 o 
   6  -2   9      584.64      584.38     25.66 o 
   7  -2   9       16.90       14.74      8.03 o 
   8  -2   9      361.26      332.61     31.03 o 
  -6  -1   9       24.82       23.56      8.74 o 
  -5  -1   9      116.54       93.16     13.15 o 
  -4  -1   9      355.67      371.15     22.84 o 
  -3  -1   9     1546.23     1648.24     54.20 o 
  -2  -1   9        7.67        9.21      3.03 o 
  -1  -1   9      380.88      392.03     28.00 o 
   0  -1   9      144.60      157.39     14.93 o 
   1  -1   9     2225.49     2229.47     57.51 o 
   2  -1   9      325.29      313.26     11.84 o 
   3  -1   9     1841.79     1879.64     72.56 o 
   4  -1   9       21.37       21.61      4.66 o 
   5  -1   9      908.45      916.36     35.69 o 
   6  -1   9        1.10        3.74      3.69 o 
   7  -1   9      298.38      298.60     20.00 o 
   8  -1   9       55.27       40.51      7.34 o 
  -6   0   9        6.32       18.51      8.28 o 
  -5   0   9      292.75      281.21     20.58 o 
  -4   0   9       40.52       31.21      5.87 o 
  -3   0   9      421.36      485.78     21.97 o 
  -2   0   9     1508.74     1499.42     57.39 o 
  -1   0   9       62.59       61.30      7.69 o 
   0   0   9       23.38       31.14      8.15 o 
   1   0   9       32.57       44.78      6.09 o 
   2   0   9      714.99      644.26     29.13 o 
   3   0   9        0.79        4.81      4.52 o 
   4   0   9      429.06      452.25     29.71 o 
   5   0   9      113.21      133.06     10.64 o 
   6   0   9      293.13      285.91     15.34 o 
   7   0   9      748.95      809.37     40.92 o 
   8   0   9        0.31        3.33      1.27 o 
  -6   1   9      394.26      398.39     53.17 o 
  -5   1   9        4.89        4.23      1.79 o 
  -4   1   9      976.44      966.55     48.63 o 
  -3   1   9       31.57       45.76      5.07 o 
  -2   1   9     1007.19     1126.31     80.93 o 
  -1   1   9       25.91       20.28      4.47 o 
   0   1   9       75.61       80.65      8.39 o 
   1   1   9      557.99      569.53     17.93 o 
   2   1   9       29.72       32.02      4.04 o 
   3   1   9       92.25       98.86      7.40 o 
   4   1   9       34.61       45.50      7.77 o 
   5   1   9        1.32        8.77      2.41 o 
   6   1   9      928.94     1022.30     46.51 o 
   7   1   9      332.22      336.22     22.81 o 
   8   1   9      926.55      928.31     48.34 o 
   9   1   9       35.24       31.58      9.90 o 
  -6   2   9        1.33       14.27      5.86 o 
  -5   2   9      590.49      579.34     30.25 o 
  -4   2   9        2.04        6.51      2.32 o 
  -3   2   9      371.21      373.53     21.13 o 
  -2   2   9       89.56       80.79      8.88 o 
  -1   2   9     1041.16      998.91     25.35 o 
   0   2   9      401.15      370.96     23.70 o 
   1   2   9      444.02      464.86     19.20 o 
   2   2   9     1787.36     1631.71     81.39 o 
   3   2   9       33.50       35.07      4.18 o 
   4   2   9      574.70      541.01     34.96 o 
   5   2   9       83.75       86.87      7.77 o 
   6   2   9      392.29      399.66     25.47 o 
   7   2   9        3.15        6.75      2.07 o 
   8   2   9      171.50      182.61     17.96 o 
   9   2   9      212.90      220.29     28.93 o 
  -6   3   9      134.24      184.04     34.04 o 
  -5   3   9       37.86       24.32      6.23 o 
  -4   3   9      113.38       98.48      9.04 o 
  -3   3   9      912.88      964.52     49.99 o 
  -2   3   9       34.07       38.68      4.65 o 
  -1   3   9      706.86      661.80     40.72 o 
   0   3   9      201.86      193.53     15.10 o 
   1   3   9     1709.54     1674.17    107.82 o 
   2   3   9        0.19        5.81      9.20 o 
   3   3   9     3386.78     2914.59    332.28 o 
   4   3   9      179.28      198.41     17.48 o 
   5   3   9      844.16      916.17     41.68 o 
   6   3   9      292.66      290.86     22.52 o 
   7   3   9       91.02       90.63     10.24 o 
   8   3   9       33.25       32.44      5.90 o 
   9   3   9       74.47       61.81     14.15 o 
  -5   4   9        2.46        7.28      2.34 o 
  -4   4   9        1.70        9.07     10.84 o 
  -3   4   9      679.47      720.08     75.39 o 
  -2   4   9      702.18      615.31     23.06 o 
  -1   4   9      209.62      212.53     13.54 o 
   0   4   9     1035.68     1000.65     27.51 o 
   1   4   9       18.11       18.14      2.83 o 
   2   4   9     1624.38     1753.36     46.13 o 
   3   4   9        0.25       11.61     13.26 o 
   4   4   9      590.62      631.06     49.78 o 
   5   4   9       23.70       16.71      6.85 o 
   6   4   9      448.84      462.84     28.46 o 
   7   4   9      471.40      518.91     30.02 o 
   8   4   9      112.67      103.00     10.15 o 
   9   4   9       75.04       83.02     22.52 o 
  -5   5   9        8.11       12.64      3.52 o 
  -4   5   9      139.66      148.33     18.55 o 
  -3   5   9       25.16       24.83      3.98 o 
  -2   5   9     1002.20     1033.35     63.92 o 
  -1   5   9       78.55       71.60      7.26 o 
   0   5   9      626.43      626.25     31.70 o 
   1   5   9        1.09       13.80      7.24 o 
   2   5   9      363.39      325.66     60.57 o 
   3   5   9        1.25       11.64      6.42 o 
   4   5   9      420.02      418.50     43.17 o 
   5   5   9       79.31       91.34     15.81 o 
   6   5   9       15.14       21.97      4.59 o 
   7   5   9        0.88        9.23      2.47 o 
   8   5   9      464.93      497.92     28.38 o 
  -5   6   9      512.91      477.86     47.66 o 
  -4   6   9       77.63       86.33      9.57 o 
  -3   6   9       31.96       34.29     12.74 o 
  -2   6   9       12.18       13.23      4.17 o 
  -1   6   9      475.33      501.10     46.83 o 
   0   6   9     1487.56     1522.01     69.25 o 
   1   6   9      328.45      282.17     32.11 o 
   2   6   9      227.32      265.97     30.58 o 
   3   6   9      718.60      729.49     60.68 o 
   4   6   9      977.66     1037.77     42.30 o 
   5   6   9      135.64      171.39     19.69 o 
   6   6   9       99.07       94.88     12.55 o 
   7   6   9       10.64       12.86      2.92 o 
   8   6   9      340.69      342.71     21.45 o 
  -4   7   9       48.84       70.38     10.30 o 
  -3   7   9      397.55      390.00     31.68 o 
  -2   7   9        4.13       14.31      6.18 o 
  -1   7   9      611.65      625.23     54.65 o 
   0   7   9       61.09       72.56     11.40 o 
   1   7   9     1096.93     1098.06    122.35 o 
   2   7   9       97.74       97.08      9.19 o 
   3   7   9     2599.14     2738.90    111.23 o 
   4   7   9      247.32      279.42     18.99 o 
   5   7   9      859.10      828.20     85.47 o 
   6   7   9       16.15       24.56     25.74 o 
   7   7   9       97.49       86.03     13.29 o 
   8   7   9        0.07        7.78      7.92 o 
  -4   8   9        0.31        9.17      4.08 o 
  -3   8   9       48.87       47.09      7.75 o 
  -2   8   9      463.72      446.84     28.15 o 
  -1   8   9       30.47       39.75     15.07 o 
   0   8   9      395.46      446.96     34.21 o 
   1   8   9        4.67       17.19     16.11 o 
   2   8   9      831.03      895.75     58.67 o 
   3   8   9      139.88      141.95     18.89 o 
   4   8   9      583.48      643.27     40.05 o 
   5   8   9       11.09       20.60      3.07 o 
   6   8   9     1147.78     1207.55     60.66 o 
   7   8   9       61.44       51.69      8.23 o 
   8   8   9       55.25       32.29     10.81 o 
  -3   9   9        0.27       12.81      4.03 o 
  -2   9   9      220.56      247.34     27.05 o 
  -1   9   9      327.65      288.13     48.23 o 
   0   9   9      540.09      617.84     53.27 o 
   1   9   9      114.91      121.92      9.63 o 
   2   9   9        0.16        9.91      4.13 o 
   3   9   9       12.10       18.21     18.16 o 
   4   9   9        0.51        6.57      6.37 o 
   5   9   9      302.90      316.91     23.41 o 
   6   9   9       60.23       58.01      7.43 o 
   7   9   9       35.28       39.55      5.95 o 
   8   9   9      207.76      185.03     28.55 o 
  -3  10   9      191.55      215.45     27.83 o 
  -2  10   9       33.17       38.78     10.44 o 
  -1  10   9      212.01      235.69     34.92 o 
   0  10   9        8.67       11.80     24.68 o 
   1  10   9      681.58      665.33     43.13 o 
   2  10   9        8.36       11.22      9.58 o 
   3  10   9       63.62       55.19      9.24 o 
   4  10   9      155.05      141.19     12.82 o 
   5  10   9       36.66       40.50     12.74 o 
   6  10   9        7.81       11.90      4.79 o 
   7  10   9       94.42       90.12     11.38 o 
  -2  11   9       57.63       63.02     11.04 o 
  -1  11   9      361.87      315.96     57.07 o 
   0  11   9       36.23       26.66      9.91 o 
   1  11   9      103.15      141.15     18.54 o 
   2  11   9      220.49      253.08     23.50 o 
   3  11   9      228.53      238.14     21.11 o 
   4  11   9       16.66       20.55      3.47 o 
   5  11   9      506.89      535.25     44.97 o 
   6  11   9        6.74        4.39      2.00 o 
   7  11   9       38.35       38.03      7.88 o 
  -1  12   9       17.00       18.14     17.58 o 
   0  12   9      528.26      510.91     71.98 o 
   1  12   9        7.42       13.07      6.03 o 
   2  12   9      194.45      207.39     18.93 o 
   3  12   9        2.24       14.77     16.68 o 
   4  12   9      539.90      596.36     46.07 o 
   5  12   9       10.51        8.60      5.57 o 
   6  12   9      336.05      341.21     39.68 o 
   0  13   9      256.03      236.09     65.65 o 
   1  13   9      170.63      176.71     34.08 o 
   2  13   9        4.13       23.52     25.95 o 
   3  13   9      105.67      130.42     23.49 o 
   4  13   9        0.32        7.61     13.13 o 
   0 -11  10       17.90       12.59     10.03 o 
   1 -11  10        4.85       27.83     15.95 o 
   0 -10  10      120.68       67.70     25.63 o 
   1 -10  10       25.38       27.73     14.30 o 
   2 -10  10       52.17       62.49     17.35 o 
   3 -10  10       46.50       59.51     27.41 o 
  -4  -9  10        5.82        7.86      4.53 o 
  -3  -9  10      185.96      174.84     35.40 o 
  -2  -9  10      123.24      111.16     20.10 o 
  -1  -9  10        6.89        7.92      6.26 o 
   0  -9  10      429.01      388.60     40.77 o 
   1  -9  10      229.15      215.57     24.83 o 
   2  -9  10      390.00      381.88     61.99 o 
   3  -9  10      362.98      333.28     73.14 o 
  -4  -8  10      324.78      362.70     56.86 o 
  -3  -8  10        4.16        6.31      2.88 o 
  -2  -8  10      505.59      498.01     39.17 o 
  -1  -8  10        1.18        3.71      1.57 o 
   0  -8  10      554.64      463.64     69.66 o 
   1  -8  10       18.52        8.77      9.63 o 
   2  -8  10     1227.77     1393.97    199.42 o 
   3  -8  10      183.94      197.86     28.88 o 
   4  -8  10      598.91      628.96     46.68 o 
   5  -8  10        9.69       34.79     11.46 o 
  -5  -7  10       97.06      117.44     29.48 o 
  -4  -7  10       76.46       59.48     12.49 o 
  -3  -7  10      574.48      546.36     35.55 o 
  -2  -7  10      353.48      356.58     26.33 o 
  -1  -7  10     1317.74     1413.62     73.43 o 
   0  -7  10        0.04        1.93      3.64 o 
   1  -7  10      327.81      365.96     83.33 o 
   2  -7  10        2.69       12.82     10.39 o 
   3  -7  10      671.41      768.81     53.12 o 
   4  -7  10       45.36       60.94     10.55 o 
   5  -7  10      331.27      356.63     26.06 o 
   6  -7  10       96.40       91.81     23.95 o 
  -5  -6  10      345.02      320.01     51.39 o 
  -4  -6  10       81.22       65.34     20.91 o 
  -3  -6  10      117.03      139.66     17.91 o 
  -2  -6  10      508.38      490.34     51.05 o 
  -1  -6  10      353.89      366.33     24.39 o 
   0  -6  10      426.01      448.13     29.49 o 
   1  -6  10      230.32      214.06     36.90 o 
   2  -6  10       88.08       79.99     13.77 o 
   3  -6  10      574.78      547.75     40.32 o 
   4  -6  10      204.99      187.82     22.20 o 
   5  -6  10       42.44       49.41     10.95 o 
   6  -6  10       66.98       69.83     10.51 o 
  -5  -5  10      140.34       94.43     18.87 o 
  -4  -5  10      175.68      169.59     30.26 o 
  -3  -5  10      213.80      216.65     22.93 o 
  -2  -5  10        4.05        3.73      2.56 o 
  -1  -5  10       49.16       35.01      6.21 o 
   0  -5  10      413.03      406.66     21.81 o 
   1  -5  10      142.87      119.37      8.98 o 
   2  -5  10       16.16       20.73      3.73 o 
   3  -5  10      192.89      184.57     16.52 o 
   4  -5  10      340.33      377.51     38.48 o 
   5  -5  10        5.12       11.36      4.14 o 
   6  -5  10       75.29       71.88     11.18 o 
   7  -5  10       22.43       18.68      5.13 o 
  -5  -4  10      406.22      421.82     41.94 o 
  -4  -4  10       68.24       81.63     21.03 o 
  -3  -4  10      160.27      192.26     27.18 o 
  -2  -4  10      517.20      589.80     44.57 o 
  -1  -4  10       37.09       47.51      5.61 o 
   0  -4  10      376.69      401.91     24.41 o 
   1  -4  10       45.96       43.30      4.31 o 
   2  -4  10      697.47      662.30     30.51 o 
   3  -4  10       38.72       34.07      2.33 o 
   4  -4  10     1066.22     1134.76     58.51 o 
   5  -4  10      130.96      145.63     17.21 o 
   6  -4  10      272.74      251.65     31.05 o 
   7  -4  10       12.79       15.23      4.30 o 
  -6  -3  10        0.00       17.51      8.32 o 
  -5  -3  10        0.72        6.86      4.56 o 
  -4  -3  10       50.63       52.77     12.22 o 
  -3  -3  10      237.70      277.16     21.44 o 
  -2  -3  10       66.61       73.93     13.56 o 
  -1  -3  10     1650.90     1889.58     89.97 o 
   0  -3  10       91.02      101.61     10.82 o 
   1  -3  10       78.76       71.30      6.65 o 
   2  -3  10      142.76      121.30      7.57 o 
   3  -3  10      357.40      354.78     25.91 o 
   4  -3  10       74.13       64.73      8.40 o 
   5  -3  10     1258.04     1307.46     57.21 o 
   6  -3  10        6.27       13.78      6.18 o 
   7  -3  10      194.34      152.79     19.95 o 
  -6  -2  10       39.87       40.03     12.46 o 
  -5  -2  10      194.27      241.48     33.95 o 
  -4  -2  10       65.60       77.31     20.39 o 
  -3  -2  10       99.57       99.41     12.54 o 
  -2  -2  10      641.13      662.08     32.46 o 
  -1  -2  10      744.53      714.77     40.08 o 
   0  -2  10      478.75      474.32     37.05 o 
   1  -2  10        7.56       11.52      3.42 o 
   2  -2  10      269.53      269.38     14.54 o 
   3  -2  10      714.06      644.76     34.85 o 
   4  -2  10       38.65       59.70     10.62 o 
   5  -2  10      139.46      124.31      8.76 o 
   6  -2  10      417.23      416.88     27.30 o 
   7  -2  10      394.67      400.26     47.01 o 
   8  -2  10       15.08       14.11      3.06 o 
  -6  -1  10      388.93      324.51     61.23 o 
  -5  -1  10       72.27       77.96     19.03 o 
  -4  -1  10      689.43      715.70     41.51 o 
  -3  -1  10        4.69        5.04      7.02 o 
  -2  -1  10       73.31       83.05      7.98 o 
  -1  -1  10       50.75       45.75      6.91 o 
   0  -1  10      608.11      576.28     44.81 o 
   1  -1  10      236.62      216.26     13.12 o 
   2  -1  10        0.44        6.59      6.28 o 
   3  -1  10      243.92      201.14     13.67 o 
   4  -1  10     1192.61     1140.71     86.24 o 
   5  -1  10       29.19       29.06      4.49 o 
   6  -1  10      191.33      179.36     16.83 o 
   7  -1  10       26.14       27.33      3.79 o 
   8  -1  10      361.97      371.27     40.75 o 
  -6   0  10       49.26       70.77     19.45 o 
  -5   0  10      512.51      543.56     79.48 o 
  -4   0  10       39.17       23.67     11.02 o 
  -3   0  10      734.72      745.03     50.86 o 
  -2   0  10      471.68      471.89     27.30 o 
  -1   0  10        0.74        3.73      2.05 o 
   0   0  10     1382.45     1439.86     55.34 o 
   1   0  10      439.38      429.24     21.43 o 
   2   0  10       80.68       71.37     11.16 o 
   3   0  10      100.05       95.22     10.96 o 
   4   0  10      793.15      866.30     48.01 o 
   5   0  10      491.28      465.15     28.72 o 
   6   0  10      350.29      379.05     27.71 o 
   7   0  10      108.09       83.25     10.38 o 
   8   0  10        4.17        7.21      3.82 o 
  -6   1  10        3.73        8.96      8.87 o 
  -5   1  10       15.66       18.93      3.28 o 
  -4   1  10       48.75       51.50     13.11 o 
  -3   1  10      472.46      519.94     39.17 o 
  -2   1  10      148.72      152.91     13.42 o 
  -1   1  10     1084.21     1025.91     56.99 o 
   0   1  10        9.64       13.12      3.77 o 
   1   1  10     2072.69     2060.96     51.60 o 
   2   1  10       54.32       38.80      4.53 o 
   3   1  10      329.81      341.07     22.94 o 
   4   1  10       53.48       72.67      9.14 o 
   5   1  10     1915.71     2057.78     95.06 o 
   6   1  10       46.91       66.25      9.96 o 
   7   1  10      174.54      188.40     16.09 o 
   8   1  10        7.28        6.92      2.24 o 
  -5   2  10      110.02       91.35     12.28 o 
  -4   2  10      312.60      308.41     28.95 o 
  -3   2  10      108.93       80.25     10.39 o 
  -2   2  10      657.84      656.00     26.08 o 
  -1   2  10        3.09        7.89      6.34 o 
   0   2  10     1409.64     1440.32     86.00 o 
   1   2  10      558.26      598.07     36.04 o 
   2   2  10     2631.14     2544.21    132.19 o 
   3   2  10        4.06       13.23      7.59 o 
   4   2  10      390.26      446.69     57.58 o 
   5   2  10       13.39       15.41      2.78 o 
   6   2  10     1241.25     1422.48     59.81 o 
   7   2  10       28.24       26.96      4.94 o 
   8   2  10      122.06      120.83     15.05 o 
  -5   3  10       26.50       18.03      8.38 o 
  -4   3  10      727.34      757.96     47.62 o 
  -3   3  10       20.17       18.10      3.17 o 
  -2   3  10        9.88       11.81      2.26 o 
  -1   3  10      310.17      270.84     16.60 o 
   0   3  10      377.42      349.65     28.46 o 
   1   3  10     1146.22     1186.65     33.00 o 
   2   3  10      453.59      421.39     32.14 o 
   3   3  10       53.36       59.01     10.28 o 
   4   3  10      433.85      394.28     28.83 o 
   5   3  10       47.20       47.98      6.19 o 
   6   3  10      172.20      205.01     17.35 o 
   7   3  10      674.19      704.97     35.86 o 
   8   3  10       50.33       48.02      9.57 o 
  -5   4  10      610.61      617.65     66.66 o 
  -4   4  10       14.43       19.17      3.50 o 
  -3   4  10      766.79      751.89     36.00 o 
  -2   4  10       12.31       15.60      3.49 o 
  -1   4  10      493.88      541.90     40.91 o 
   0   4  10      583.89      554.19     22.41 o 
   1   4  10        2.98        4.85      4.51 o 
   2   4  10      294.40      285.36     22.75 o 
   3   4  10        0.17        4.93     32.80 o 
   4   4  10     1418.96     1270.67    127.88 o 
   5   4  10      736.57      721.73     42.57 o 
   6   4  10      442.86      447.96     31.96 o 
   7   4  10      139.62      141.75     15.86 o 
   8   4  10       11.58        9.90      2.32 o 
  -5   5  10        0.14        0.77      2.31 o 
  -4   5  10      370.28      329.34     30.27 o 
  -3   5  10       99.50       83.82      8.68 o 
  -2   5  10      934.89      903.57     43.34 o 
  -1   5  10      601.32      618.90     38.27 o 
   0   5  10       20.40       24.22      2.98 o 
   1   5  10     1400.43     1327.67    111.81 o 
   2   5  10        8.69       15.58     21.33 o 
   3   5  10      299.91      323.81     25.05 o 
   4   5  10        1.20        7.46      5.12 o 
   5   5  10      918.00      943.11     80.87 o 
   6   5  10      353.84      362.48     26.32 o 
   7   5  10      945.07      957.87     48.61 o 
   8   5  10        4.63        6.13      2.39 o 
  -4   6  10       62.50       46.33     15.08 o 
  -3   6  10        0.67        4.22      2.31 o 
  -2   6  10       57.03       50.95      7.75 o 
  -1   6  10       25.00       27.68      7.06 o 
   0   6  10      807.35      807.77     39.43 o 
   1   6  10       13.05       18.61      6.38 o 
   2   6  10     1528.35     1548.85    109.83 o 
   3   6  10       20.66       23.73      3.54 o 
   4   6  10      861.52      903.53     69.09 o 
   5   6  10       99.52       96.91     12.04 o 
   6   6  10      765.01      766.30     36.46 o 
   7   6  10       11.30       15.44      9.48 o 
   8   6  10      239.47      222.93     25.39 o 
  -4   7  10      298.94      301.24     40.65 o 
  -3   7  10      212.49      203.63     18.63 o 
  -2   7  10      171.34      208.37     15.89 o 
  -1   7  10       41.69       51.16      8.40 o 
   0   7  10       73.36       85.79     12.45 o 
   1   7  10      235.34      279.33     20.78 o 
   2   7  10       57.87       68.25     12.75 o 
   3   7  10      500.51      472.80     30.89 o 
   4   7  10       57.27       65.77     15.72 o 
   5   7  10      341.90      363.86     27.48 o 
   6   7  10      229.38      248.73     15.56 o 
   7   7  10      162.51      160.26     12.58 o 
   8   7  10       16.86       17.49      2.88 o 
  -3   8  10      794.89     1061.69    118.52 o 
  -2   8  10      113.46      105.83     12.70 o 
  -1   8  10      276.23      281.78     44.39 o 
   0   8  10      370.84      309.40     27.63 o 
   1   8  10       95.15       96.69     11.91 o 
   2   8  10      221.57      220.42     17.39 o 
   3   8  10      140.27      135.02     17.14 o 
   4   8  10       17.53       20.24      3.24 o 
   5   8  10      227.35      214.97     17.07 o 
   6   8  10        0.29       10.79      6.99 o 
   7   8  10      270.86      265.62     23.32 o 
   8   8  10       12.49       16.45      4.18 o 
  -3   9  10        3.38       12.25      3.54 o 
  -2   9  10      510.49      513.49     34.45 o 
  -1   9  10       63.26       48.63     25.90 o 
   0   9  10        1.14       10.75      8.53 o 
   1   9  10      954.76     1073.93     54.20 o 
   2   9  10      258.09      268.31     21.96 o 
   3   9  10        5.74        9.27      5.95 o 
   4   9  10       64.27       51.62      8.77 o 
   5   9  10       61.10       64.23     12.93 o 
   6   9  10      218.22      254.23     19.85 o 
   7   9  10      159.29      136.77     14.94 o 
  -2  10  10       71.81       90.94     11.44 o 
  -1  10  10      144.35      145.43     18.65 o 
   0  10  10      320.29      400.53     84.08 o 
   1  10  10       27.71       24.86     22.07 o 
   2  10  10      974.24     1077.78    108.38 o 
   3  10  10       81.18       90.22     18.89 o 
   4  10  10      506.44      531.08     60.87 o 
   5  10  10       73.79       81.16      9.34 o 
   6  10  10      190.66      202.65     17.59 o 
   7  10  10       25.76       24.84      9.86 o 
  -1  11  10       15.79       27.25      6.68 o 
   0  11  10       19.77       39.55     23.10 o 
   1  11  10      258.69      265.32     71.40 o 
   2  11  10       66.86       62.50      9.69 o 
   3  11  10      624.24      581.24     49.67 o 
   4  11  10       12.70       21.34     14.63 o 
   5  11  10      147.68      140.70     17.97 o 
   6  11  10       31.30       18.38      4.04 o 
   0  12  10        0.37       16.86      4.40 o 
   1  12  10        7.73       18.26      8.40 o 
   2  12  10        4.18       18.79      5.45 o 
   3  12  10        0.26        9.33      7.59 o 
   4  12  10      105.57      130.49     22.63 o 
   5  12  10       20.23       29.65      8.78 o 
   2  13  10        1.81       15.50     10.66 o 
   3  13  10       65.88       71.06     12.88 o 
   2 -10  11       98.85       91.97     39.90 o 
  -3  -9  11       45.10       39.32     11.16 o 
  -2  -9  11        0.17       12.14      6.34 o 
  -1  -9  11      480.57      486.12     72.81 o 
   0  -9  11       27.87       36.89     13.07 o 
   1  -9  11      665.13      568.27    138.63 o 
   2  -9  11       37.91       35.74      8.92 o 
   3  -9  11      186.97      195.81     28.04 o 
  -3  -8  11        6.90        2.82      2.62 o 
  -2  -8  11       65.59       68.24     15.92 o 
  -1  -8  11       30.22       29.81      8.37 o 
   0  -8  11      156.00      134.36     36.15 o 
   1  -8  11       30.92       31.06     23.43 o 
   2  -8  11      222.77      229.69     36.23 o 
   3  -8  11      167.12      144.85     25.27 o 
   4  -8  11       22.18       25.49      7.55 o 
  -4  -7  11      513.38      564.76     86.92 o 
  -3  -7  11        2.02        3.34      2.25 o 
  -2  -7  11       21.91       17.56      4.05 o 
  -1  -7  11      121.86      111.02     15.93 o 
   0  -7  11       44.53       40.95      7.38 o 
   1  -7  11        5.24        9.39      4.30 o 
   2  -7  11        9.20        6.73      3.61 o 
   3  -7  11       78.39       66.53     11.72 o 
   4  -7  11      199.50      193.12     25.91 o 
   5  -7  11      199.99      178.71     25.48 o 
  -4  -6  11        6.30       18.93      7.54 o 
  -3  -6  11      238.77      258.48     24.47 o 
  -2  -6  11       26.47       37.00      8.01 o 
  -1  -6  11       11.41       17.28      4.47 o 
   0  -6  11     1640.94     1696.40     87.65 o 
   1  -6  11        0.10        3.44      1.78 o 
   2  -6  11      417.08      417.17     54.24 o 
   3  -6  11       18.84       22.39      4.57 o 
   4  -6  11       17.57       28.91      7.12 o 
   5  -6  11      129.42      146.70     23.64 o 
   6  -6  11      298.36      287.48     51.58 o 
  -5  -5  11      203.48      207.59     39.97 o 
  -4  -5  11        3.49       13.43      6.15 o 
  -3  -5  11      138.09      152.76     21.27 o 
  -2  -5  11       39.77       37.08      7.99 o 
  -1  -5  11      599.10      597.38     32.82 o 
   0  -5  11      115.37      105.26      8.31 o 
   1  -5  11     1446.62     1391.07    125.17 o 
   2  -5  11       16.46       19.92      5.50 o 
   3  -5  11     1004.83     1024.33     57.72 o 
   4  -5  11      125.60      138.76     17.41 o 
   5  -5  11      275.58      276.97     50.24 o 
   6  -5  11       17.04        9.77      5.92 o 
  -5  -4  11      176.81      146.50     26.57 o 
  -4  -4  11      432.43      429.55     44.03 o 
  -3  -4  11      233.87      240.52     21.73 o 
  -2  -4  11      724.93      735.75     40.55 o 
  -1  -4  11       46.52       42.34      6.28 o 
   0  -4  11      330.50      295.04     38.64 o 
   1  -4  11        1.81        2.73      1.56 o 
   2  -4  11     1063.79      971.18     47.05 o 
   3  -4  11        7.10       10.42      3.26 o 
   4  -4  11      197.58      217.56     22.63 o 
   5  -4  11      659.27      667.47     47.12 o 
   6  -4  11       86.93       97.75     15.38 o 
   7  -4  11      269.70      224.70     33.05 o 
  -5  -3  11       57.42       47.02     14.34 o 
  -4  -3  11      677.70      722.68     73.16 o 
  -3  -3  11      373.21      440.73     36.46 o 
  -2  -3  11      781.11      866.78     46.99 o 
  -1  -3  11       48.79       49.24     12.18 o 
   0  -3  11        5.20        8.35      2.40 o 
   1  -3  11      623.04      587.17     30.38 o 
   2  -3  11      438.01      408.56     23.16 o 
   3  -3  11      300.52      277.85     20.45 o 
   4  -3  11      653.57      635.30     32.54 o 
   5  -3  11       37.75       31.84      6.57 o 
   6  -3  11      423.61      445.74     50.01 o 
   7  -3  11       14.50       15.66      6.49 o 
  -5  -2  11      109.92      143.26     27.67 o 
  -4  -2  11       28.02       25.73      6.71 o 
  -3  -2  11      513.34      571.84     33.61 o 
  -2  -2  11       17.92       16.72      6.28 o 
  -1  -2  11      188.15      193.33     17.90 o 
   0  -2  11      441.50      472.04     41.62 o 
   1  -2  11        2.14        9.54      5.20 o 
   2  -2  11       16.92       17.41      3.77 o 
   3  -2  11       33.69       38.79      7.20 o 
   4  -2  11       65.57       70.30      8.65 o 
   5  -2  11       96.07       92.33     12.62 o 
   6  -2  11       95.10       84.06     12.10 o 
   7  -2  11      176.52      135.48     28.04 o 
  -5  -1  11      123.20       89.57     18.87 o 
  -4  -1  11       14.71       10.17      2.89 o 
  -3  -1  11      510.99      578.74     46.27 o 
  -2  -1  11      296.63      298.53     19.80 o 
  -1  -1  11      111.71       99.50     10.71 o 
   0  -1  11       20.25       37.98      7.25 o 
   1  -1  11     2081.10     2053.31    112.28 o 
   2  -1  11      963.79      889.81     35.37 o 
   3  -1  11      845.76      781.83     51.60 o 
   4  -1  11      151.83      182.67     13.30 o 
   5  -1  11      378.88      427.63     32.59 o 
   6  -1  11       17.60       12.94      3.55 o 
   7  -1  11      197.66      185.12     20.43 o 
   8  -1  11      124.13      102.12     21.11 o 
  -5   0  11        0.85       -0.91      5.02 o 
  -4   0  11      336.90      384.18     41.24 o 
  -3   0  11      296.06      288.16     24.13 o 
  -2   0  11      976.88      939.38     53.03 o 
  -1   0  11       12.05       13.15      5.50 o 
   0   0  11      130.77      124.68     12.22 o 
   1   0  11        9.78       12.14      3.95 o 
   2   0  11     1792.80     1848.15     83.92 o 
   3   0  11      224.46      234.89     17.16 o 
   4   0  11      731.15      781.23     37.85 o 
   5   0  11      243.58      253.10     20.49 o 
   6   0  11      435.08      453.73     30.57 o 
   7   0  11      106.17       97.14     12.13 o 
   8   0  11      156.56      164.21     27.67 o 
  -5   1  11        2.64        1.72      6.38 o 
  -4   1  11      383.04      376.03     36.70 o 
  -3   1  11      748.60      735.82     43.03 o 
  -2   1  11      315.58      342.31     26.44 o 
  -1   1  11      263.00      261.27     20.36 o 
   0   1  11      176.71      180.07     17.05 o 
   1   1  11        3.49        5.57      3.08 o 
   2   1  11       12.11        7.91      7.36 o 
   3   1  11     1079.61     1097.96     44.09 o 
   4   1  11        0.54        6.49      5.11 o 
   5   1  11      383.77      370.06     24.85 o 
   6   1  11      456.29      532.02     31.17 o 
   7   1  11       55.37       41.51      7.05 o 
   8   1  11       70.96       61.43     10.06 o 
  -5   2  11      310.18      371.24     59.45 o 
  -4   2  11       29.85       40.78      8.04 o 
  -3   2  11      276.13      298.78     25.21 o 
  -2   2  11      263.59      280.17     19.12 o 
  -1   2  11      547.93      591.04     44.73 o 
   0   2  11      122.10      148.89     14.61 o 
   1   2  11       10.66       11.61      2.81 o 
   2   2  11       16.44       18.46      6.67 o 
   3   2  11      130.21      108.68      9.58 o 
   4   2  11       15.69       23.23      3.45 o 
   5   2  11      193.42      206.39     11.97 o 
   6   2  11       10.38       14.16      6.93 o 
   7   2  11      684.46      748.82     38.15 o 
   8   2  11       82.80       76.40     11.09 o 
  -5   3  11       12.95       20.01     10.48 o 
  -4   3  11      210.34      237.57     30.89 o 
  -3   3  11      100.04       91.56     13.15 o 
  -2   3  11     1128.19     1200.38     81.69 o 
  -1   3  11        1.00        1.99      1.65 o 
   0   3  11      135.00      133.31      7.85 o 
   1   3  11      385.10      393.76     28.50 o 
   2   3  11        0.55        6.64      9.17 o 
   3   3  11      582.92      598.29     26.55 o 
   4   3  11       97.10      107.55      8.79 o 
   5   3  11      335.41      345.65     22.54 o 
   6   3  11      115.00      122.27     10.27 o 
   7   3  11      505.24      543.68     28.36 o 
   8   3  11      507.96      475.28     35.14 o 
  -4   4  11       30.28       66.34      9.76 o 
  -3   4  11        8.44        7.15      4.34 o 
  -2   4  11      426.39      485.26     38.44 o 
  -1   4  11      413.01      410.93     25.61 o 
   0   4  11      274.71      286.64     17.99 o 
   1   4  11      269.48      239.71     19.82 o 
   2   4  11      376.98      367.91     33.17 o 
   3   4  11       11.68        9.96      8.83 o 
   4   4  11     1210.38     1160.83     99.25 o 
   5   4  11        8.24        8.73      2.96 o 
   6   4  11      241.69      277.44     18.90 o 
   7   4  11      196.53      189.83     17.32 o 
   8   4  11       89.79       86.78     15.36 o 
  -4   5  11       10.86        8.99      5.66 o 
  -3   5  11      371.37      380.60     37.78 o 
  -2   5  11      590.66      605.20     33.51 o 
  -1   5  11      778.69      799.56     37.31 o 
   0   5  11        9.20       10.12      2.00 o 
   1   5  11      122.39      111.87     12.96 o 
   2   5  11      115.12      105.21      8.83 o 
   3   5  11     1035.05     1116.14     77.38 o 
   4   5  11       29.24       38.65      5.97 o 
   5   5  11      787.24      881.45     74.81 o 
   6   5  11      104.04      111.22     10.31 o 
   7   5  11        2.41        7.42      3.93 o 
   8   5  11      268.70      271.36     32.09 o 
  -4   6  11       55.76       43.07      7.93 o 
  -3   6  11      230.79      242.40     25.05 o 
  -2   6  11      163.16      146.61     14.88 o 
  -1   6  11     1153.23     1151.07     49.67 o 
   0   6  11       87.22      114.45     11.04 o 
   1   6  11        5.36        6.09      1.66 o 
   2   6  11       55.27       60.97     15.45 o 
   3   6  11       26.25       33.18      5.38 o 
   4   6  11        1.29        8.03      2.71 o 
   5   6  11       86.20       87.22     14.05 o 
   6   6  11      112.53      119.34     12.18 o 
   7   6  11       60.79       79.19      8.86 o 
   8   6  11       31.98       17.26      3.37 o 
  -3   7  11      103.23       90.47     12.67 o 
  -2   7  11      342.09      317.55     26.01 o 
  -1   7  11        0.24       13.00      6.55 o 
   0   7  11      585.40      611.89     28.18 o 
   1   7  11      306.03      305.45     19.08 o 
   2   7  11      110.90       87.69     11.66 o 
   3   7  11       86.70      110.15      9.94 o 
   4   7  11      129.41      131.29     18.13 o 
   5   7  11      184.74      193.45     16.84 o 
   6   7  11       13.71       11.15      7.07 o 
   7   7  11      138.33      172.08     20.71 o 
   8   7  11       80.54       76.85     11.93 o 
  -3   8  11       14.93        9.72      3.34 o 
  -2   8  11      186.78      173.84     21.32 o 
  -1   8  11       28.37       34.14     26.16 o 
   0   8  11      401.72      344.12     24.44 o 
   1   8  11      134.97      134.64     17.07 o 
   2   8  11      421.16      428.43     33.07 o 
   3   8  11      209.43      218.84     17.75 o 
   4   8  11     1153.98     1108.76     54.02 o 
   5   8  11       15.94       12.35      7.75 o 
   6   8  11      120.43      112.60     11.93 o 
   7   8  11        0.29       11.21      7.75 o 
  -2   9  11       33.60       37.47     14.93 o 
  -1   9  11      374.21      345.24     74.30 o 
   0   9  11       31.69       31.25      6.44 o 
   1   9  11      160.80      175.14     17.01 o 
   2   9  11        0.31        8.49     17.42 o 
   3   9  11      816.89      818.79     52.06 o 
   4   9  11      110.10      165.50     15.99 o 
   5   9  11     1011.89     1446.40    212.34 o 
   6   9  11        0.30        6.74      4.87 o 
   7   9  11      130.73      117.90     12.20 o 
  -1  10  11      166.03      166.87     38.37 o 
   0  10  11      326.10      406.91     84.52 o 
   1  10  11       89.12       96.17     10.25 o 
   2  10  11       27.59       41.29     31.91 o 
   3  10  11       35.42       26.59     14.27 o 
   4  10  11        8.52       17.38     19.84 o 
   5  10  11        0.41        5.72     12.42 o 
   6  10  11      355.73      345.93     31.56 o 
   0  11  11      510.64      525.91     80.19 o 
   1  11  11       95.07      123.52     14.75 o 
   2  11  11        9.97       14.03     12.72 o 
   3  11  11       80.71       73.82     22.33 o 
   4  11  11       58.38       61.45      7.84 o 
   5  11  11        8.47       14.60      3.39 o 
   6  11  11        4.30       10.53      3.46 o 
   1  12  11      117.37      115.92     19.96 o 
   2  12  11       24.33       66.91     45.53 o 
   3  12  11       63.85       57.85     10.50 o 
   4  12  11      190.70      173.19     21.67 o 
  -1  -9  12       14.84       14.21      5.95 o 
   0  -9  12        2.15        8.48      3.85 o 
   1  -9  12        0.42        0.58      3.92 o 
   2  -9  12      131.76      130.83     41.75 o 
  -2  -8  12       54.08       41.97     13.53 o 
  -1  -8  12      133.89       88.80     30.45 o 
   0  -8  12       53.54       45.47     16.70 o 
   1  -8  12        0.05       13.92      6.12 o 
   2  -8  12       18.03       11.78     10.97 o 
   3  -8  12      206.25      170.07     32.64 o 
   4  -8  12      113.32       68.88     18.33 o 
  -3  -7  12      335.93      366.77     45.90 o 
  -2  -7  12        9.22       20.60      4.60 o 
  -1  -7  12      251.85      316.88     72.07 o 
   0  -7  12      166.73      210.28     33.91 o 
   1  -7  12      417.28      414.77     70.26 o 
   2  -7  12      124.84       91.92     17.80 o 
   3  -7  12      597.11      521.05     53.85 o 
   4  -7  12      136.54      116.05     20.38 o 
   5  -7  12      115.65       80.43     18.42 o 
  -4  -6  12      113.66      127.73     31.71 o 
  -3  -6  12       27.94       27.52      6.08 o 
  -2  -6  12      557.62      568.76     57.63 o 
  -1  -6  12      291.36      318.77     35.32 o 
   0  -6  12      449.18      483.06     36.52 o 
   1  -6  12       47.60       55.60     17.35 o 
   2  -6  12      802.44      751.12    122.66 o 
   3  -6  12       47.87       56.67     10.60 o 
   4  -6  12      803.52      822.55     54.12 o 
   5  -6  12        7.13       13.82      5.24 o 
  -4  -5  12       31.29       26.86      7.57 o 
  -3  -5  12       20.57       18.44      3.10 o 
  -2  -5  12      273.93      302.07     34.48 o 
  -1  -5  12      729.22      829.61     51.53 o 
   0  -5  12      140.32      146.06     17.31 o 
   1  -5  12       87.95       89.71     14.00 o 
   2  -5  12       27.88       19.63      8.22 o 
   3  -5  12      293.24      296.33     26.81 o 
   4  -5  12      208.32      196.87     24.79 o 
   5  -5  12      111.36      137.36     20.06 o 
   6  -5  12       19.70       14.24      6.63 o 
  -4  -4  12        0.01       13.56      6.12 o 
  -3  -4  12       62.04       83.42     19.19 o 
  -2  -4  12       12.02       13.73      4.27 o 
  -1  -4  12      146.37      160.46     18.31 o 
   0  -4  12       19.30       17.37      6.21 o 
   1  -4  12      395.73      389.02     45.06 o 
   2  -4  12       51.66       50.49      7.94 o 
   3  -4  12       65.74       65.00      9.94 o 
   4  -4  12      100.00       86.19     14.13 o 
   5  -4  12       77.81       81.69     10.89 o 
   6  -4  12        0.52        5.55      3.27 o 
  -4  -3  12      131.46       81.26     25.82 o 
  -3  -3  12      209.95      211.71     35.08 o 
  -2  -3  12        4.90        4.15      2.78 o 
  -1  -3  12      311.11      370.30     33.17 o 
   0  -3  12       82.20       77.54     11.95 o 
   1  -3  12      260.49      217.93     59.43 o 
   2  -3  12        5.63       27.22     21.03 o 
   3  -3  12     1018.24      886.20    100.77 o 
   4  -3  12       31.61       48.07      7.56 o 
   5  -3  12      292.64      337.78     50.58 o 
   6  -3  12       27.77       27.22      5.96 o 
   7  -3  12        2.06        1.03      1.84 o 
  -4  -2  12        1.87        3.94      2.59 o 
  -3  -2  12       51.13       56.14      8.47 o 
  -2  -2  12      418.20      426.01     36.23 o 
  -1  -2  12      204.39      234.24     21.46 o 
   0  -2  12      842.88      912.79     51.81 o 
   1  -2  12        3.14        9.19      3.22 o 
   2  -2  12      537.96      564.48     35.86 o 
   3  -2  12       14.52       16.93      4.81 o 
   4  -2  12     1419.69     1614.71    132.68 o 
   5  -2  12        0.01        4.36      2.36 o 
   6  -2  12      497.56      493.68     50.26 o 
   7  -2  12       23.80       34.45      4.67 o 
  -4  -1  12       19.29       18.52      2.92 o 
  -3  -1  12       60.81       46.24     13.45 o 
  -2  -1  12      210.91      243.18     20.61 o 
  -1  -1  12      621.71      617.57     39.43 o 
   0  -1  12      331.32      333.28     26.54 o 
   1  -1  12      310.16      271.41     21.84 o 
   2  -1  12      382.84      366.25     23.70 o 
   3  -1  12       36.84       40.53      7.05 o 
   4  -1  12      312.47      269.32     20.78 o 
   5  -1  12      662.15      684.72     32.39 o 
   6  -1  12       44.35       40.48      4.95 o 
   7  -1  12       30.83       35.11      7.70 o 
  -4   0  12       33.76       26.41     12.18 o 
  -3   0  12      260.73      243.32     36.31 o 
  -2   0  12       46.19       69.29     13.13 o 
  -1   0  12      778.53      735.40     51.16 o 
   0   0  12       30.74       37.19     14.34 o 
   1   0  12       64.07       70.48     14.95 o 
   2   0  12      378.56      372.78     23.34 o 
   3   0  12      148.40      143.54     13.95 o 
   4   0  12       68.06       54.56     10.15 o 
   5   0  12      553.87      548.35     42.76 o 
   6   0  12       43.42       40.19      5.40 o 
   7   0  12       62.10       63.14     10.44 o 
  -4   1  12      390.20      418.44     38.19 o 
  -3   1  12       28.18       36.36      5.80 o 
  -2   1  12       41.62       36.46      7.55 o 
  -1   1  12      256.48      278.44     27.75 o 
   0   1  12       46.24       36.77      4.98 o 
   1   1  12      422.88      432.99     33.81 o 
   2   1  12      203.08      180.05     16.71 o 
   3   1  12       29.17       26.30      3.93 o 
   4   1  12       87.45       99.72     18.70 o 
   5   1  12      241.30      234.50     21.73 o 
   6   1  12      394.36      407.50     30.09 o 
   7   1  12       26.74       18.60      3.20 o 
   8   1  12       29.23       16.73      4.95 o 
  -4   2  12       17.87        9.88      4.14 o 
  -3   2  12       87.87       89.06     17.44 o 
  -2   2  12      465.62      435.75     59.37 o 
  -1   2  12        6.57       12.98      4.77 o 
   0   2  12      951.26      991.04     58.16 o 
   1   2  12       43.37       32.26      5.98 o 
   2   2  12      440.06      369.02     26.83 o 
   3   2  12      227.10      211.17     15.50 o 
   4   2  12      548.20      503.12     32.77 o 
   5   2  12       26.42       39.98      4.52 o 
   6   2  12      728.87      790.65     40.14 o 
   7   2  12       29.14       31.85      5.12 o 
   8   2  12        1.48        2.47      2.31 o 
  -4   3  12       15.57        8.51      3.17 o 
  -3   3  12      204.13      197.71     19.06 o 
  -2   3  12       24.59       27.22      7.52 o 
  -1   3  12      785.97      961.64     51.83 o 
   0   3  12      286.86      259.16     52.62 o 
   1   3  12      838.27      885.18     62.27 o 
   2   3  12        9.64       10.42      1.77 o 
   3   3  12      406.79      360.40     26.33 o 
   4   3  12       39.43       35.35      7.43 o 
   5   3  12      640.80      668.53     30.23 o 
   6   3  12        1.12        5.47      2.73 o 
   7   3  12      289.93      300.17     28.92 o 
   8   3  12      109.93       90.53     17.30 o 
  -4   4  12      120.59      101.06     12.92 o 
  -3   4  12      243.93      244.81     23.46 o 
  -2   4  12       46.41       50.36     10.58 o 
  -1   4  12      219.89      201.70     29.82 o 
   0   4  12      537.47      477.64     29.40 o 
   1   4  12      487.42      504.93     54.47 o 
   2   4  12      883.51      813.42     95.14 o 
   3   4  12      156.61      143.80     26.29 o 
   4   4  12       30.30       42.18     10.97 o 
   5   4  12      223.80      223.32     17.54 o 
   6   4  12       73.47       98.50     10.36 o 
   7   4  12        1.40        3.80      1.99 o 
   8   4  12      212.11      195.54     23.92 o 
  -4   5  12      414.14      426.90     55.50 o 
  -3   5  12       41.61       48.64      9.34 o 
  -2   5  12      143.80      170.77     34.55 o 
  -1   5  12        0.18        6.62      4.09 o 
   0   5  12      277.04      287.25     21.37 o 
   1   5  12       23.70       24.56      5.22 o 
   2   5  12      102.64      106.18     10.45 o 
   3   5  12        1.06       10.77     18.12 o 
   4   5  12        0.13       19.06      9.95 o 
   5   5  12      519.34      573.12     37.41 o 
   6   5  12      252.28      277.30     22.86 o 
   7   5  12        2.03        7.86      2.38 o 
   8   5  12       14.69       16.67      3.72 o 
  -3   6  12      296.99      284.87     32.30 o 
  -2   6  12        0.55       13.64      4.40 o 
  -1   6  12      544.03      583.39     30.70 o 
   0   6  12      574.65      625.17     31.06 o 
   1   6  12       42.95       20.24     16.94 o 
   2   6  12       27.19       28.54     20.20 o 
   3   6  12       29.34       38.42     47.61 o 
   4   6  12      769.24      732.82     76.01 o 
   5   6  12        0.59       15.50      5.09 o 
   6   6  12      513.73      537.83     44.87 o 
   7   6  12      120.64      105.89     11.45 o 
  -3   7  12        0.33        7.12      8.11 o 
  -2   7  12      132.18      135.07     16.11 o 
  -1   7  12       39.89       44.42      5.82 o 
   0   7  12        0.14        8.46      3.23 o 
   1   7  12      892.12      926.98     45.30 o 
   2   7  12        2.22       11.03     33.87 o 
   3   7  12      281.01      253.42     23.62 o 
   4   7  12       65.87       76.13     10.25 o 
   5   7  12      406.25      464.64     26.59 o 
   6   7  12        1.25        5.19      2.87 o 
   7   7  12      401.33      345.60     31.00 o 
  -2   8  12       51.76       43.82      8.48 o 
  -1   8  12       13.24       14.08      3.51 o 
   0   8  12       39.17       37.71     16.61 o 
   1   8  12       62.97       71.94     15.90 o 
   2   8  12      521.77      574.32     41.99 o 
   3   8  12       12.18       26.53     19.75 o 
   4   8  12      202.29      175.04     21.66 o 
   5   8  12      202.10      222.71     18.62 o 
   6   8  12      194.71      192.81     16.69 o 
   7   8  12        7.34       11.93      7.84 o 
  -1   9  12       12.14       15.29      4.35 o 
   0   9  12       27.18       25.56      4.72 o 
   1   9  12        5.81       11.64     15.25 o 
   2   9  12       94.11      102.26     12.74 o 
   3   9  12       45.34       49.82     19.41 o 
   4   9  12        2.67        8.54      3.41 o 
   5   9  12        0.08       14.49      6.04 o 
   6   9  12      216.32      196.63     19.31 o 
  -1  10  12      367.79      327.69     72.76 o 
   0  10  12        3.00       11.68     17.30 o 
   1  10  12        4.47        8.39      2.84 o 
   2  10  12       52.66       71.52     35.96 o 
   3  10  12      110.96       95.06     11.43 o 
   4  10  12        0.66        8.13      5.45 o 
   5  10  12        5.51       12.33      8.08 o 
   6  10  12      198.70      190.73     21.39 o 
   1  11  12      239.27      260.43     53.78 o 
   2  11  12        0.03       14.62     20.41 o 
   3  11  12      141.71      137.06     15.20 o 
   4  11  12       54.16       52.00      8.84 o 
   5  11  12       95.36       99.37     15.10 o 
  -1  -8  13        0.60        6.18      3.92 o 
   0  -8  13      442.14      551.46     85.17 o 
   1  -8  13        1.64        4.08      3.43 o 
   2  -8  13      200.27      166.66     46.86 o 
  -2  -7  13        1.08        3.89      2.26 o 
  -1  -7  13       71.49       69.48     19.80 o 
   0  -7  13       45.45       51.74     12.75 o 
   1  -7  13      265.91      225.68     56.63 o 
   2  -7  13        1.41        6.86      6.15 o 
   3  -7  13      250.11      173.42     51.23 o 
   4  -7  13      102.82       53.27     14.47 o 
  -3  -6  13      167.38      164.97     49.19 o 
  -2  -6  13        1.51        3.63      2.93 o 
  -1  -6  13        0.63        5.80      2.87 o 
   0  -6  13      237.81      257.01     44.24 o 
   1  -6  13        0.24        6.21      4.56 o 
   2  -6  13       74.40       80.80     17.02 o 
   3  -6  13       25.85       26.24      9.16 o 
   4  -6  13        1.39        3.75      4.14 o 
   5  -6  13      177.26      131.10     27.45 o 
  -3  -5  13        0.36        2.39      0.89 o 
  -2  -5  13      172.37      179.46     21.91 o 
  -1  -5  13      359.07      372.00     39.17 o 
   0  -5  13       63.68       56.79      8.75 o 
   1  -5  13      590.50      599.00     57.28 o 
   2  -5  13        3.91        9.19      3.07 o 
   3  -5  13        5.12       15.46      5.67 o 
   4  -5  13        4.93        5.97      2.39 o 
   5  -5  13      227.49      187.87     26.49 o 
  -3  -4  13       21.91       22.63      6.18 o 
  -2  -4  13       29.65       29.70      6.88 o 
  -1  -4  13        6.61        9.29      3.29 o 
   0  -4  13     1170.50     1289.46     82.44 o 
   1  -4  13       72.40       73.15     12.62 o 
   2  -4  13     1198.98     1100.17     96.37 o 
   3  -4  13        0.02        9.62      2.91 o 
   4  -4  13      253.82      221.89     25.07 o 
   5  -4  13       22.71       18.39      5.76 o 
   6  -4  13      307.23      307.29     46.67 o 
  -4  -3  13       38.06       33.95     12.62 o 
  -3  -3  13      183.42      170.24     25.62 o 
  -2  -3  13       10.48       11.62      6.02 o 
  -1  -3  13      159.33      154.23     36.18 o 
   0  -3  13       26.51       22.37     11.16 o 
   1  -3  13      883.37      845.12     73.98 o 
   2  -3  13       54.44       69.69     15.84 o 
   3  -3  13     1035.28      848.03     99.81 o 
   4  -3  13      106.30       77.60     28.27 o 
   5  -3  13      211.92      183.80     21.61 o 
   6  -3  13        3.71        8.44      6.26 o 
  -4  -2  13        9.96       15.21      6.93 o 
  -3  -2  13      433.85      453.41     31.70 o 
  -2  -2  13      418.59      425.00     34.68 o 
  -1  -2  13      473.07      442.82     30.29 o 
   0  -2  13       26.15       21.87      8.33 o 
   1  -2  13      130.83      121.21     36.55 o 
   2  -2  13      512.22      500.88     86.66 o 
   3  -2  13      199.33      167.08     36.27 o 
   4  -2  13       48.56       34.81      6.81 o 
   5  -2  13      435.01      373.20     39.39 o 
   6  -2  13       16.78       18.52      3.74 o 
   7  -2  13      185.15      180.36     25.39 o 
  -4  -1  13      217.48      256.91     49.16 o 
  -3  -1  13        9.48       14.43      7.65 o 
  -2  -1  13      786.24      792.97     50.29 o 
  -1  -1  13        5.17        8.93      2.93 o 
   0  -1  13      110.85      127.57     20.42 o 
   1  -1  13       56.11       41.90     14.82 o 
   2  -1  13        9.30       10.30      4.25 o 
   3  -1  13       72.75       82.07     12.54 o 
   4  -1  13       37.67       37.68      6.88 o 
   5  -1  13      102.17      105.26     11.73 o 
   6  -1  13      214.47      189.38     25.23 o 
   7  -1  13      137.62      110.35     32.12 o 
  -4   0  13       48.84       41.60      8.64 o 
  -3   0  13        5.33       23.82      9.87 o 
  -2   0  13       65.46       57.78     12.02 o 
  -1   0  13      154.10      173.72     17.61 o 
   0   0  13      471.90      512.11     59.17 o 
   1   0  13       33.09       39.91      7.39 o 
   2   0  13     1304.13     1344.88     79.17 o 
   3   0  13      108.75       92.99     18.59 o 
   4   0  13      228.95      245.75     28.44 o 
   5   0  13       63.17       59.00      8.62 o 
   6   0  13       80.51       75.84     10.43 o 
   7   0  13       20.83       15.70      4.61 o 
  -4   1  13       22.03       15.77      3.54 o 
  -3   1  13      299.96      243.38     24.96 o 
  -2   1  13       17.93       17.77      3.98 o 
  -1   1  13       71.06       65.42     12.61 o 
   0   1  13       19.19       24.02      4.27 o 
   1   1  13     1004.97     1040.49     60.17 o 
   2   1  13      231.26      194.46     35.65 o 
   3   1  13     1873.66     1827.89    134.53 o 
   4   1  13       16.71       18.54     14.50 o 
   5   1  13      326.92      299.55     27.18 o 
   6   1  13       66.88       64.92      7.57 o 
   7   1  13       79.07       65.22     10.22 o 
  -4   2  13       35.73       23.03     33.88 o 
  -3   2  13      517.30      465.05     31.46 o 
  -2   2  13      319.99      332.89     33.18 o 
  -1   2  13      154.18      168.35     18.79 o 
   0   2  13       32.97       35.02      8.88 o 
   1   2  13        8.97       25.08     17.70 o 
   2   2  13      349.54      296.28     17.53 o 
   3   2  13       63.91       49.56     22.04 o 
   4   2  13      743.88      668.03     55.64 o 
   5   2  13       51.97       36.94      6.36 o 
   6   2  13      123.31      119.24     10.75 o 
   7   2  13      311.15      331.52     28.95 o 
  -3   3  13        0.76        4.64      6.55 o 
  -2   3  13      269.46      318.61     15.69 o 
  -1   3  13      123.56      143.25     17.66 o 
   0   3  13      466.02      432.05     36.36 o 
   1   3  13       89.69      101.92     17.57 o 
   2   3  13        1.61        3.17      6.06 o 
   3   3  13       38.81       32.70      8.13 o 
   4   3  13      118.64       97.08      9.24 o 
   5   3  13       69.93       45.78      7.90 o 
   6   3  13      220.80      234.53     17.85 o 
   7   3  13        5.92        6.19      1.88 o 
  -3   4  13        2.82        2.52      2.70 o 
  -2   4  13       80.12       93.42     11.71 o 
  -1   4  13      522.48      563.62     50.09 o 
   0   4  13        0.80       12.34     15.23 o 
   1   4  13        7.48       14.40      5.18 o 
   2   4  13      441.78      465.99     39.34 o 
   3   4  13      109.91       86.52     12.42 o 
   4   4  13      549.33      499.50     48.58 o 
   5   4  13        2.18       15.49      3.65 o 
   6   4  13        1.62       10.56      3.24 o 
   7   4  13      159.93      151.55     17.72 o 
  -3   5  13      181.03      183.75     33.72 o 
  -2   5  13       36.58       25.92      7.77 o 
  -1   5  13       61.05       57.15     18.80 o 
   0   5  13       93.88       99.86     14.32 o 
   1   5  13      178.56      211.78     22.20 o 
   2   5  13        2.58        5.70     18.56 o 
   3   5  13      623.35      634.83     74.92 o 
   4   5  13       71.55       58.76     10.21 o 
   5   5  13      449.53      475.40     31.53 o 
   6   5  13        6.04        7.57      4.60 o 
   7   5  13      106.47      115.59     11.87 o 
  -2   6  13      280.68      243.29     76.79 o 
  -1   6  13      158.85      144.97     32.77 o 
   0   6  13      283.42      282.98     29.85 o 
   1   6  13      101.09       81.94      9.21 o 
   2   6  13       75.80       55.16      9.63 o 
   3   6  13        3.14        9.36     28.98 o 
   4   6  13      546.26      551.16     34.96 o 
   5   6  13        5.05        8.92      5.36 o 
   6   6  13      116.64      148.45     14.78 o 
   7   6  13      109.66      106.97     11.23 o 
  -2   7  13      489.02      492.77     54.89 o 
  -1   7  13      340.63      357.79     29.17 o 
   0   7  13      448.06      423.88     46.65 o 
   1   7  13       20.49       10.55      3.07 o 
   2   7  13       32.74       34.17      7.06 o 
   3   7  13       65.64       63.30      7.39 o 
   4   7  13       32.67       27.77      5.53 o 
   5   7  13      279.16      261.36     36.70 o 
   6   7  13        0.26       10.79      3.24 o 
   7   7  13       41.54       39.91      7.99 o 
  -1   8  13      172.33      201.22     31.94 o 
   0   8  13       79.69       63.37     17.71 o 
   1   8  13      228.54      214.47     18.20 o 
   2   8  13       88.24       76.26     18.71 o 
   3   8  13        8.94        7.76     11.74 o 
   4   8  13      164.56      173.62     23.32 o 
   5   8  13        4.73       11.72      5.08 o 
   6   8  13       10.68       22.32      4.80 o 
   0   9  13       25.90       47.32     11.15 o 
   1   9  13       54.03       53.14      7.21 o 
   2   9  13       33.91       39.97     16.74 o 
   3   9  13      309.44      332.53     20.82 o 
   4   9  13       19.55       24.95      3.63 o 
   5   9  13      375.29      394.71     47.61 o 
   6   9  13        6.52        8.92      8.49 o 
   1  10  13       20.35       32.48     23.80 o 
   2  10  13      195.94      185.26     19.84 o 
   3  10  13        6.99       21.45     37.72 o 
   4  10  13      500.94      442.40     40.73 o 
   5  10  13       43.19       37.35      7.38 o 
   0  -7  14        2.81        3.40      5.15 o 
   1  -7  14      198.50      168.31     43.30 o 
   2  -7  14      194.66      159.02     40.97 o 
  -1  -6  14       40.22       39.25     10.68 o 
   0  -6  14      135.21      146.95     33.72 o 
   1  -6  14       13.37        8.48      6.05 o 
   2  -6  14      112.52      116.01     28.06 o 
   3  -6  14       69.84       52.39     18.90 o 
  -2  -5  14       32.04       33.36      7.13 o 
  -1  -5  14      296.56      249.17     35.97 o 
   0  -5  14        8.97       19.56      7.10 o 
   1  -5  14      199.98      176.75     36.02 o 
   2  -5  14        2.47        7.28      3.07 o 
   3  -5  14      514.71      548.16     69.28 o 
   4  -5  14       75.39       65.69     25.18 o 
  -2  -4  14       69.09       56.09     11.39 o 
  -1  -4  14      393.53      370.55     46.78 o 
   0  -4  14      287.03      228.04     26.05 o 
   1  -4  14       28.06       29.88      7.35 o 
   2  -4  14       59.20       46.73     13.01 o 
   3  -4  14        9.93       10.13      4.89 o 
   4  -4  14      296.18      276.68     57.44 o 
   5  -4  14        0.55       20.30     12.64 o 
  -3  -3  14       74.11       58.56     12.36 o 
  -2  -3  14       58.96       41.29      7.62 o 
  -1  -3  14      103.08      124.11     17.31 o 
   0  -3  14      227.51      204.16     23.49 o 
   1  -3  14       20.89       19.05      7.17 o 
   2  -3  14       12.66       34.27     15.63 o 
   3  -3  14       72.06       71.42     13.33 o 
   4  -3  14       29.48       36.21     12.26 o 
   5  -3  14        0.35        3.83      2.46 o 
  -3  -2  14       27.81       25.25      6.12 o 
  -2  -2  14      247.81      240.36     31.24 o 
  -1  -2  14       62.73       65.24     10.95 o 
   0  -2  14       63.58       71.70     10.25 o 
   1  -2  14      117.17      146.48     19.34 o 
   2  -2  14       15.35       15.65      5.19 o 
   3  -2  14        3.76        8.75      7.65 o 
   4  -2  14      900.09      977.33    145.62 o 
   5  -2  14       29.40       26.55      6.09 o 
   6  -2  14       53.25       49.37      9.76 o 
  -3  -1  14       40.21       28.97      9.38 o 
  -2  -1  14        5.14        3.74      4.60 o 
  -1  -1  14      301.54      324.59     34.29 o 
   0  -1  14        4.28        9.60     10.13 o 
   1  -1  14      800.12      785.20     50.53 o 
   2  -1  14       17.19       15.45      7.52 o 
   3  -1  14      902.39      953.94    116.66 o 
   4  -1  14       11.55       15.29     10.97 o 
   5  -1  14      631.10      604.30    107.02 o 
   6  -1  14       63.92       64.34     12.10 o 
  -3   0  14        3.54        5.07      6.62 o 
  -2   0  14       47.57       50.46      9.24 o 
  -1   0  14       86.84       74.76     22.70 o 
   0   0  14      353.84      376.63     33.49 o 
   1   0  14       12.86       18.12      5.46 o 
   2   0  14      564.82      576.88     39.75 o 
   3   0  14       97.09       87.97     13.12 o 
   4   0  14      255.43      219.78     35.40 o 
   5   0  14        0.33        5.99      4.39 o 
   6   0  14      477.46      482.68     43.39 o 
  -3   1  14       29.10       32.49      6.10 o 
  -2   1  14       78.90       79.04     15.71 o 
  -1   1  14       65.68       55.02      7.95 o 
   0   1  14      468.67      485.84     36.76 o 
   1   1  14       30.87       47.67     10.05 o 
   2   1  14      248.90      207.45     42.21 o 
   3   1  14        4.10        4.49      9.51 o 
   4   1  14       94.35       90.90     10.89 o 
   5   1  14       22.55       16.95      3.02 o 
   6   1  14       86.66       80.22      9.97 o 
   7   1  14        6.03        6.43      2.34 o 
  -3   2  14       74.00       60.46     23.12 o 
  -2   2  14      184.70      167.58     17.94 o 
  -1   2  14      111.00      113.22     13.71 o 
   0   2  14       82.55       81.52     17.35 o 
   1   2  14       56.40       62.54     17.64 o 
   2   2  14       45.70       58.51     44.98 o 
   3   2  14       17.48       21.67      6.08 o 
   4   2  14      117.54      103.56     18.70 o 
   5   2  14      336.94      318.77     25.78 o 
   6   2  14       57.42       58.23      7.70 o 
   7   2  14       39.84       48.62      9.15 o 
  -3   3  14        1.50        4.31      3.84 o 
  -2   3  14       15.07       18.77      5.45 o 
  -1   3  14      333.03      328.75     33.38 o 
   0   3  14       60.69       57.30     24.35 o 
   1   3  14      776.53      773.23     75.77 o 
   2   3  14       76.90       76.34     16.73 o 
   3   3  14      386.76      357.45     23.00 o 
   4   3  14       18.76       21.10     10.05 o 
   5   3  14      288.41      297.05     20.45 o 
   6   3  14      292.62      298.11     22.49 o 
   7   3  14      194.28      189.25     22.72 o 
  -2   4  14       43.46       41.72     10.29 o 
  -1   4  14       37.00       44.54      9.66 o 
   0   4  14      692.99      681.53    118.39 o 
   1   4  14      345.24      357.93     28.48 o 
   2   4  14      442.37      413.16     34.61 o 
   3   4  14       42.84       46.89     10.75 o 
   4   4  14      455.04      415.70     41.71 o 
   5   4  14       18.58       19.39     12.41 o 
   6   4  14      318.56      309.47     23.44 o 
   7   4  14       28.88       30.46      5.72 o 
  -2   5  14      149.16      170.25     21.58 o 
  -1   5  14      105.01       79.90     14.79 o 
   0   5  14      278.10      280.19     28.50 o 
   1   5  14      564.59      637.15     48.46 o 
   2   5  14      135.85      178.22     27.30 o 
   3   5  14      110.17       98.75     11.95 o 
   4   5  14        1.10        6.66      7.20 o 
   5   5  14      120.40      123.89     14.31 o 
   6   5  14        0.85        9.76      3.36 o 
  -1   6  14       91.62       81.11      9.38 o 
   0   6  14        3.71       12.44      3.41 o 
   1   6  14      326.11      328.00     15.52 o 
   2   6  14      150.39      105.61     33.69 o 
   3   6  14      157.94      167.40     48.20 o 
   4   6  14       37.61       35.56      9.27 o 
   5   6  14       30.22       36.52     19.84 o 
   6   6  14        2.13        9.64      5.97 o 
  -1   7  14       80.33       80.08     32.47 o 
   0   7  14       15.36       18.36      4.88 o 
   1   7  14      238.78      210.01     24.45 o 
   2   7  14       57.70       73.82     21.50 o 
   3   7  14       86.79       76.01      8.62 o 
   4   7  14       18.08       17.20      4.12 o 
   5   7  14      371.92      333.40     26.80 o 
   6   7  14       55.15       39.03      6.70 o 
   0   8  14      133.78      159.82     22.23 o 
   1   8  14       68.64       65.76     11.92 o 
   2   8  14      608.24      536.58     72.92 o 
   3   8  14        5.10       21.55     18.22 o 
   4   8  14      168.29      132.20     35.95 o 
   5   8  14       58.22       63.72      9.90 o 
   1   9  14      200.96      214.45     33.49 o 
   2   9  14       72.20       63.24     10.44 o 
   3   9  14      310.34      319.53     42.33 o 
   4   9  14        4.33        6.44      5.32 o 
   0  -5  15        9.53        8.87      5.44 o 
   1  -5  15        2.54        7.15      4.05 o 
   2  -5  15        0.02       11.59      5.44 o 
   3  -5  15       34.65       33.53     13.53 o 
  -1  -4  15       18.61       19.97      5.27 o 
   0  -4  15      325.03      323.34     41.74 o 
   1  -4  15       59.12       54.01     14.98 o 
   2  -4  15      147.21      139.44     32.75 o 
   3  -4  15       31.84       21.68      6.86 o 
   4  -4  15       50.53       23.23     14.24 o 
  -1  -3  15      106.83      118.10     18.62 o 
   0  -3  15        0.01        6.27      4.16 o 
   1  -3  15      577.02      584.43     42.88 o 
   2  -3  15       57.23       84.40     43.12 o 
   3  -3  15      299.80      241.15     57.18 o 
   4  -3  15       81.89       75.40     21.71 o 
  -2  -2  15       82.59       93.24     18.80 o 
  -1  -2  15       21.49       22.39     17.01 o 
   0  -2  15      161.33      123.56     21.18 o 
   1  -2  15        0.31        9.88     11.39 o 
   2  -2  15      897.31      813.77    112.03 o 
   3  -2  15      139.92      114.43     19.69 o 
   4  -2  15      197.16      209.73     49.09 o 
   5  -2  15       19.63       19.03      4.72 o 
  -2  -1  15       82.65       84.15     15.65 o 
  -1  -1  15       64.45       61.67      9.19 o 
   0  -1  15       52.26       40.43     12.04 o 
   1  -1  15      104.80      111.12     14.70 o 
   2  -1  15       30.99       28.03      7.89 o 
   3  -1  15      117.71       92.24     20.19 o 
   4  -1  15       32.26       34.40      8.89 o 
   5  -1  15       49.97       53.91     17.12 o 
  -2   0  15       41.66       40.42      8.57 o 
  -1   0  15      404.66      418.17     38.62 o 
   0   0  15       13.42       12.75      8.62 o 
   1   0  15       12.46       15.84     11.83 o 
   2   0  15       29.41       34.26      8.35 o 
   3   0  15       15.37       35.04      9.01 o 
   4   0  15        5.93       14.09     13.93 o 
   5   0  15       11.74       16.63     10.60 o 
   6   0  15       62.59       50.12     10.64 o 
  -2   1  15      188.03      185.48     28.90 o 
  -1   1  15       17.45       28.56      4.82 o 
   0   1  15      181.12      174.45     18.98 o 
   1   1  15      399.72      386.51     41.60 o 
   2   1  15       25.56       33.71     27.10 o 
   3   1  15      135.90      142.71     17.09 o 
   4   1  15       11.87       13.50      6.13 o 
   5   1  15       50.31       59.05     13.14 o 
   6   1  15        4.37        2.91      1.34 o 
  -2   2  15       74.37       77.00     14.35 o 
  -1   2  15       47.88       61.78     11.78 o 
   0   2  15      115.32      145.52     18.05 o 
   1   2  15        4.18       21.17     19.37 o 
   2   2  15     1495.29     1614.89    185.98 o 
   3   2  15      101.72       67.98     17.83 o 
   4   2  15      538.61      531.32     56.48 o 
   5   2  15        0.74       11.95     12.77 o 
   6   2  15       11.87       12.91      4.21 o 
  -2   3  15      189.16      196.42     27.37 o 
  -1   3  15       30.21       39.26      6.79 o 
   0   3  15        3.15       11.10     14.79 o 
   1   3  15       93.80       83.88     11.77 o 
   2   3  15       50.73       55.33     13.06 o 
   3   3  15      792.00      889.43     93.09 o 
   4   3  15       10.53       19.29     16.34 o 
   5   3  15      254.18      219.20     22.95 o 
   6   3  15       30.80       21.98      5.09 o 
  -1   4  15      165.31      207.46     25.14 o 
   0   4  15       37.45       28.94     14.43 o 
   1   4  15       17.44       17.54     15.76 o 
   2   4  15       29.86       18.51      5.27 o 
   3   4  15       16.72       16.25     13.48 o 
   4   4  15       22.32       22.96      7.30 o 
   5   4  15        9.48       10.02      5.11 o 
   6   4  15       73.15       70.99     10.94 o 
  -1   5  15       20.17       24.54      6.61 o 
   0   5  15      285.33      309.00     31.68 o 
   1   5  15       58.47       56.02     10.70 o 
   2   5  15        5.69       18.30     27.56 o 
   3   5  15      275.65      271.32     31.32 o 
   4   5  15        1.61        4.25     13.01 o 
   5   5  15       50.13       54.82      8.92 o 
   6   5  15       36.29       37.92      6.66 o 
   0   6  15       18.82       29.17      5.31 o 
   1   6  15       26.26       35.89      7.67 o 
   2   6  15      456.34      414.59     50.76 o 
   3   6  15       22.94       29.03     24.43 o 
   4   6  15      747.39      587.94     62.72 o 
   5   6  15        4.14        9.05     22.07 o 
   0   7  15        0.24       11.14     16.29 o 
   1   7  15       60.21      101.51     15.60 o 
   2   7  15        5.71       24.28     17.20 o 
   3   7  15      228.40      191.01     52.81 o 
   4   7  15       30.31       28.63     16.04 o 
   5   7  15      287.40      289.88     31.77 o 
   2   8  15        0.39       10.13     23.61 o 
   3   8  15        2.33       15.81     20.65 o 
   4   8  15       47.81       42.53      8.36 o 
   1  -3  16       76.05       62.72     18.51 o 
   2  -3  16       16.65       19.06      5.37 o 
   3  -3  16        8.23       12.62      4.92 o 
   0  -2  16      132.67      153.86     30.50 o 
   1  -2  16       77.13       93.73     31.24 o 
   2  -2  16        5.85       10.53      4.51 o 
   3  -2  16        0.29        2.85      5.08 o 
   4  -2  16       53.59       77.21     24.59 o 
   0  -1  16      228.50      203.77     24.60 o 
   1  -1  16        2.48        6.89      4.64 o 
   2  -1  16       29.84       28.37      7.38 o 
   3  -1  16      212.91      173.77     29.34 o 
   4  -1  16        5.64        6.76      4.08 o 
   0   0  16      115.08      130.93     26.44 o 
   1   0  16       72.70       86.50     16.28 o 
   2   0  16       84.73       83.37     15.23 o 
   3   0  16       14.30       12.48      5.39 o 
   4   0  16      463.53      389.44    114.38 o 
  -1   1  16      192.15      220.09     44.75 o 
   0   1  16        0.63       11.31      4.28 o 
   1   1  16      324.12      321.26     31.78 o 
   2   1  16        0.05        9.31     17.31 o 
   3   1  16      311.82      319.99     33.40 o 
   4   1  16       30.30       31.49     12.10 o 
   5   1  16      144.76      166.16     52.94 o 
   0   2  16       69.63       72.11     13.71 o 
   1   2  16      138.71      128.60     17.98 o 
   2   2  16       32.15       35.12     11.20 o 
   3   2  16      126.53      112.54     39.88 o 
   4   2  16        4.15       15.07      5.36 o 
   5   2  16       51.30       49.52     12.77 o 
   0   3  16      102.14      103.60     17.98 o 
   1   3  16        0.12        6.26      3.45 o 
   2   3  16       12.35       29.29     46.55 o 
   3   3  16      147.30      170.10     35.97 o 
   4   3  16       90.81       76.67     27.70 o 
   5   3  16       99.36       91.31     26.21 o 
   0   4  16      231.77      226.74     32.30 o 
   1   4  16        8.38       20.95      5.32 o 
   2   4  16       96.48       92.16     16.96 o 
   3   4  16      100.21       89.84     17.01 o 
   4   4  16      219.12      230.14     49.98 o 
   5   4  16      211.86      239.00     34.40 o 
   1   5  16      486.67      429.76     57.79 o 
   2   5  16        0.22       15.64     10.11 o 
   3   5  16      153.92      166.31     29.97 o 
   4   5  16        6.47        5.54     13.03 o 
   2   6  16      191.94      216.31     81.50 o 
   3   6  16       16.19       21.87     29.03 o 
   4   6  16       43.03       40.73     10.07 o 
                                                 
